# Supplementary material for: Species composition and environmental adaptation of indigenous Chinese cattle
Source: Sci Rep. 2017 Nov 23;7:16196. doi: 10.1038/s41598-017-16438-7 (PMC5700937; doi:10.1038/s41598-017-16438-7)
Supplement: Supplementary file 2 — Supplementary Table S3 [file 41598_2017_16438_MOESM2_ESM.xlsx]

## Sheet: Table S3
Supplementary Table S3. List of mtDNA sequences
sn	Country/Region	Breed	GenBank no.	Source
1	China	Anxi	AY521076	Lai et al. (2006)
2	China	Anxi	AY521077	Lai et al. (2006)
3	China	Anxi	AY521078	Lai et al. (2006)
4	China	Anxi	AY521079	Lai et al. (2006)
5	China	Anxi	AY521080	Lai et al. (2006)
6	China	Anxi	AY521081	Lai et al. (2006)
7	China	Anxi	AY521082	Lai et al. (2006)
8	China	Anxi	AY902382	Lai et al. (2006)
9	China	Anxi	AY902383	Lai et al. (2006)
10	China	Anxi	AY902384	Lai et al. (2006)
11	China	Altay	EU281370	Jia et al. (2010)
12	China	Altay	EU281372	Jia et al. (2010)
13	China	Altay	EU281359	Jia et al. (2010)
14	China	Altay	EU281360	Jia et al. (2010)
15	China	Altay	EU281361	Jia et al. (2010)
16	China	Altay	EU281362	Jia et al. (2010)
17	China	Altay	EU281363	Jia et al. (2010)
18	China	Altay	EU281364	Jia et al. (2010)
19	China	Altay	EU281365	Jia et al. (2010)
20	China	Altay	EU281366	Jia et al. (2010)
21	China	Altay	EU281367	Jia et al. (2010)
22	China	Altay	EU281368	Jia et al. (2010)
23	China	Altay	EU281369	Jia et al. (2010)
24	China	Altay	EU281371	Jia et al. (2010)
25	China	Kazak	EU281432	Jia et al. (2010)
26	China	Kazak	DQ166049	Lei et al. (2006)
27	China	Kazak	DQ166050	Lei et al. (2006)
28	China	Kazak	DQ166051	Lei et al. (2006)
29	China	Kazak	DQ166052	Lei et al. (2006)
30	China	Kazak	KY682435	This study
31	China	Kazak	KY682436	This study
32	China	Kazak	KY682437	This study
33	China	Kazak	KY682438	This study
34	China	Kazak	KY682439	This study
35	China	Kazak	KY682440	This study
36	China	Kazak	KY682441	This study
37	China	Kazak	KY682442	This study
38	China	Kazak	KY682443	This study
39	China	Kazak	KY682444	This study
40	China	Kazak	KY682445	This study
41	China	Kazak	KY682446	This study
42	China	Kazak	KY682447	This study
43	China	Kazak	KY682448	This study
44	China	Kazak	KY682449	This study
45	China	Kazak	KY682450	This study
46	China	Mongolian_XilinGol	KY682499	This study
47	China	Mongolian_XilinGol	KY682500	This study
48	China	Mongolian_XilinGol	KY682501	This study
49	China	Mongolian_XilinGol	KY682502	This study
50	China	Mongolian_XilinGol	KY682503	This study
51	China	Mongolian_XilinGol	KY682504	This study
52	China	Mongolian_XilinGol	KY682505	This study
53	China	Mongolian_XilinGol	KY682506	This study
54	China	Mongolian_XilinGol	KY682507	This study
55	China	Mongolian_XilinGol	KY682508	This study
56	China	Mongolian_XilinGol	KY682509	This study
57	China	Mongolian_XilinGol	KY682510	This study
58	China	Mongolian_XilinGol	KY682511	This study
59	China	Mongolian_XilinGol	KY682512	This study
60	China	Mongolian_XilinGol	KY682513	This study
61	China	Mongolian_XilinGol	KY682514	This study
62	China	Mongolian_XilinGol	KY682515	This study
63	China	Mongolian_XilinGol	KY682516	This study
64	China	Mongolian_XilinGol	KY682517	This study
65	China	Mongolian_XilinGol	KY682518	This study
66	China	Mongolian_XilinGol	KY682519	This study
67	China	Mongolian_XilinGol	KY682520	This study
68	China	Mongolian_XilinGol	KY682521	This study
69	China	Mongolian_XilinGol	KY682522	This study
70	China	Mongolian_XilinGol	KY682523	This study
71	China	Mongolian_XilinGol	KY682524	This study
72	China	Mongolian_XilinGol	KY682525	This study
73	China	Mongolian_XilinGol	KY682526	This study
74	China	Mongolian_XilinGol	KY682550	This study
75	China	Mongolian_XilinGol	KY682551	This study
76	China	Mongolian_XilinGol	EU281447	Jia et al. (2010)
77	China	Mongolian_XilinGol	EU281448	Jia et al. (2010)
78	China	Mongolian_XilinGol	EU281449	Jia et al. (2010)
79	China	Mongolian_XilinGol	EU281450	Jia et al. (2010)
80	China	Mongolian_XilinGol	EU281451	Jia et al. (2010)
81	China	Mongolian_XilinGol	EU281452	Jia et al. (2010)
82	China	Mongolian_XilinGol	EU281453	Jia et al. (2010)
83	China	Mongolian_XilinGol	EU281454	Jia et al. (2010)
84	China	Mongolian_XilinGol	DQ166055	Lei et al. (2006)
85	China	Mongolian_XilinGol	AY115529	Lei et al. (2006)
86	China	Mongolian_XilinGol	AY119675	Lei et al. (2006)
87	China	Mongolian_XilinGol	AY119679	Lei et al. (2006)
88	China	Mongolian_XilinGol	DQ166053	Lei et al. (2006)
89	China	Mongolian_XilinGol	DQ166054	Lei et al. (2006)
90	China	Mongolian_XilinGol	DQ166056	Lei et al. (2006)
91	China	Mongolian_XilinGol	DQ166057	Lei et al. (2006)
92	China	Mongolian_XilinGol	DQ344951	Lei et al. (2006)
93	China	Mongolian_XilinGol	DQ344952	Lei et al. (2006)
94	China	Mongolian HulunBuir	KY682527	This study
95	China	Mongolian HulunBuir	KY682528	This study
96	China	Mongolian HulunBuir	KY682529	This study
97	China	Mongolian HulunBuir	KY682530	This study
98	China	Mongolian HulunBuir	KY682531	This study
99	China	Mongolian HulunBuir	KY682532	This study
100	China	Mongolian HulunBuir	KY682533	This study
101	China	Mongolian HulunBuir	KY682534	This study
102	China	Mongolian HulunBuir	KY682535	This study
103	China	Mongolian HulunBuir	KY682536	This study
104	China	Mongolian HulunBuir	KY682537	This study
105	China	Mongolian HulunBuir	KY682538	This study
106	China	Mongolian HulunBuir	KY682539	This study
107	China	Mongolian HulunBuir	KY682540	This study
108	China	Mongolian HulunBuir	KY682541	This study
109	China	Mongolian HulunBuir	KY682542	This study
110	China	Mongolian HulunBuir	KY682543	This study
111	China	Mongolian HulunBuir	KY682544	This study
112	China	Mongolian HulunBuir	KY682545	This study
113	China	Mongolian HulunBuir	KY682546	This study
114	China	Mongolian HulunBuir	KY682547	This study
115	China	Mongolian HulunBuir	KY682548	This study
116	China	Mongolian HulunBuir	KY682549	This study
117	China	Changbai	EU281373	Jia et al. (2010)
118	China	Changbai	EU281374	Jia et al. (2010)
119	China	Changbai	EU281375	Jia et al. (2010)
120	China	Changbai	EU281376	Jia et al. (2010)
121	China	Changbai	EU281377	Jia et al. (2010)
122	China	Changbai	EU281378	Jia et al. (2010)
123	China	Changbai	EU281379	Jia et al. (2010)
124	China	Changbai	EU281380	Jia et al. (2010)
125	China	Changbai	EU281381	Jia et al. (2010)
126	China	Changbai	EU281382	Jia et al. (2010)
127	China	Changbai	EU281383	Jia et al. (2010)
128	China	Changbai	EU281384	Jia et al. (2010)
129	China	Changbai	EU281385	Jia et al. (2010)
130	China	Changbai	EU281386	Jia et al. (2010)
131	China	Changbai	EU281387	Jia et al. (2010)
132	China	Yanbian	EU281512	Jia et al. (2010)
133	China	Yanbian	EU281513	Jia et al. (2010)
134	China	Yanbian	DQ166058	Lei et al. (2006)
135	China	Yanbian	DQ166059	Lei et al. (2006)
136	China	Yanbian	DQ166060	Lei et al. (2006)
137	China	Yanbian	DQ166061	Lei et al. (2006)
138	China	Yanbian	DQ166062	Lei et al. (2006)
139	China	Yanbian	DQ344923	Lei et al. (2006)
140	China	Yanbian	DQ344924	Lei et al. (2006)
141	China	Yanbian	DQ344925	Lei et al. (2006)
142	China	Yanbian	DQ344926	Lei et al. (2006)
143	China	Yanbian	DQ344927	Lei et al. (2006)
144	China	Yanbian	KY682663	This study
145	China	Yanbian	KY682664	This study
146	China	Yanbian	KY682665	This study
147	China	Yanbian	KY682666	This study
148	China	Yanbian	KY682667	This study
149	China	Yanbian	KY682668	This study
150	China	Yanbian	KY682669	This study
151	China	Yanbian	KY682670	This study
152	China	Yanbian	KY682671	This study
153	China	Yanbian	KY682672	This study
154	China	Yanbian	KY682673	This study
155	China	Yanbian	KY682674	This study
156	China	Yanbian	KY682675	This study
157	China	Yanbian	KY682676	This study
158	China	Yanbian	KY682677	This study
159	China	Yanbian	KY682678	This study
160	China	Yanbian	KY682679	This study
161	China	Yanbian	KY682680	This study
162	China	Yanbian	KY682681	This study
163	China	Yanbian	KY682682	This study
164	China	Yanbian	KY682683	This study
165	China	Yanbian	KY682684	This study
166	China	Yanbian	KY682685	This study
167	China	Yanbian	KY682686	This study
168	China	Yanbian	KY682687	This study
169	China	Yanjiang	EU281514	Jia et al. (2010)
170	China	Yanjiang	EU281515	Jia et al. (2010)
171	China	Yanjiang	EU281516	Jia et al. (2010)
172	China	Yanjiang	EU281517	Jia et al. (2010)
173	China	Yanjiang	EU281518	Jia et al. (2010)
174	China	Yanjiang	EU281519	Jia et al. (2010)
175	China	Yanjiang	EU281520	Jia et al. (2010)
176	China	Yanjiang	EU281521	Jia et al. (2010)
177	China	Yanjiang	EU281522	Jia et al. (2010)
178	China	Yanjiang	EU281523	Jia et al. (2010)
179	China	Yanjiang	EU281524	Jia et al. (2010)
180	China	Yanjiang	EU281525	Jia et al. (2010)
181	China	Yanjiang	EU281526	Jia et al. (2010)
182	China	Yanjiang	EU281529	Jia et al. (2010)
183	China	Xizhen	DQ166098	Lei et al. (2006)
184	China	Xizhen	DQ166099	Lei et al. (2006)
185	China	Xizhen	DQ166100	Lei et al. (2006)
186	China	Xizhen	DQ344970	Lei et al. (2006)
187	China	Xizhen	AY119670	Lei et al. (2006)
188	China	Xizhen	AY119671	Lei et al. (2006)
189	China	Xizhen	AY119677	Lei et al. (2006)
190	China	Xizhen	DQ166096	Lei et al. (2006)
191	China	Xizhen	DQ166097	Lei et al. (2006)
192	China	Xizhen	DQ344969	Lei et al. (2006)
193	China	Jinnan	AY521100	Lai et al. (2006)
194	China	Jinnan	AY521101	Lai et al. (2006)
195	China	Jinnan	AY521102	Lai et al. (2006)
196	China	Jinnan	AY902394	Lai et al. (2006)
197	China	Jinnan	AF521973	Lei et al. (2006)
198	China	Jinnan	AY119669	Lei et al. (2006)
199	China	Jinnan	AY119676	Lei et al. (2006)
200	China	Jinnan	DQ166074	Lei et al. (2006)
201	China	Jinnan	DQ166076	Lei et al. (2006)
202	China	Jinnan	DQ166077	Lei et al. (2006)
203	China	Jinnan	DQ166072	Lei et al. (2006)
204	China	Jinnan	DQ166073	Lei et al. (2006)
205	China	Jinnan	DQ166075	Lei et al. (2006)
206	China	Jinnan	DQ344942	Lei et al. (2006)
207	China	Jinnan	DQ344943	Lei et al. (2006)
208	China	Bohai	DQ166069	Lei et al. (2006)
209	China	Bohai	DQ166070	Lei et al. (2006)
210	China	Bohai	DQ344930	Lei et al. (2006)
211	China	Bohai	DQ344931	Lei et al. (2006)
212	China	Bohai	DQ344932	Lei et al. (2006)
213	China	Bohai	DQ166067	Lei et al. (2006)
214	China	Bohai	DQ166068	Lei et al. (2006)
215	China	Bohai	DQ166071	Lei et al. (2006)
216	China	Bohai	DQ344928	Lei et al. (2006)
217	China	Bohai	DQ344929	Lei et al. (2006)
218	China	Luxi	DQ166078	Lei et al. (2006)
219	China	Luxi	DQ166081	Lei et al. (2006)
220	China	Luxi	DQ166082	Lei et al. (2006)
221	China	Luxi	DQ344946	Lei et al. (2006)
222	China	Luxi	DQ344947	Lei et al. (2006)
223	China	Luxi	DQ344949	Lei et al. (2006)
224	China	Luxi	DQ166079	Lei et al. (2006)
225	China	Luxi	DQ166080	Lei et al. (2006)
226	China	Luxi	DQ344948	Lei et al. (2006)
227	China	Luxi	DQ344950	Lei et al. (2006)
228	China	Luxi	KY682488	This study
229	China	Luxi	KY682489	This study
230	China	Luxi	KY682490	This study
231	China	Luxi	KY682491	This study
232	China	Luxi	KY682492	This study
233	China	Luxi	KY682493	This study
234	China	Luxi	KY682494	This study
235	China	Luxi	KY682495	This study
236	China	Luxi	KY682496	This study
237	China	Luxi	KY682497	This study
238	China	Luxi	KY682498	This study
239	China	Jiaxian	AY119672	Lei et al. (2006)
240	China	Jiaxian	DQ166090	Lei et al. (2006)
241	China	Jiaxian	DQ166091	Lei et al. (2006)
242	China	Jiaxian	DQ166093	Lei et al. (2006)
243	China	Jiaxian	DQ166095	Lei et al. (2006)
244	China	Jiaxian	AY119667	Lei et al. (2006)
245	China	Jiaxian	AY119668	Lei et al. (2006)
246	China	Jiaxian	DQ166092	Lei et al. (2006)
247	China	Jiaxian	DQ166094	Lei et al. (2006)
248	China	Jiaxian	DQ344944	Lei et al. (2006)
249	China	Jiaxian	DQ344945	Lei et al. (2006)
250	China	Nanyang	AY115527	Lei et al. (2006)
251	China	Nanyang	DQ166103	Lei et al. (2006)
252	China	Nanyang	DQ166104	Lei et al. (2006)
253	China	Nanyang	DQ166105	Lei et al. (2006)
254	China	Nanyang	DQ344957	Lei et al. (2006)
255	China	Nanyang	AY115525	Lei et al. (2006)
256	China	Nanyang	AY115526	Lei et al. (2006)
257	China	Nanyang	DQ166101	Lei et al. (2006)
258	China	Nanyang	DQ166102	Lei et al. (2006)
259	China	Nanyang	DQ166106	Lei et al. (2006)
260	China	Nanyang	DQ344958	Lei et al. (2006)
261	China	Nanyang	KY682552	This study
262	China	Nanyang	KY682553	This study
263	China	Nanyang	KY682554	This study
264	China	Nanyang	KY682555	This study
265	China	Nanyang	KY682556	This study
266	China	Nanyang	KY682557	This study
267	China	Nanyang	KY682558	This study
268	China	Nanyang	KY682559	This study
269	China	Nanyang	KY682560	This study
270	China	Nanyang	KY682561	This study
271	China	Nanyang	KY682562	This study
272	China	Nanyang	KY682563	This study
273	China	Nanyang	KY682564	This study
274	China	Nanyang	KY682565	This study
275	China	Nanyang	KY682566	This study
276	China	Nanyang	KY682567	This study
277	China	Nanyang	KY682568	This study
278	China	Nanyang	KY682569	This study
279	China	Nanyang	KY682570	This study
280	China	Nanyang	KY682571	This study
281	China	Nanyang	KY682572	This study
282	China	Nanyang	KY682573	This study
283	China	Nanyang	KY682574	This study
284	China	Qinchuan	KY682575	This study
285	China	Qinchuan	KY682576	This study
286	China	Qinchuan	KY682577	This study
287	China	Qinchuan	KY682578	This study
288	China	Qinchuan	KY682579	This study
289	China	Qinchuan	KY682580	This study
290	China	Qinchuan	KY682581	This study
291	China	Qinchuan	KY682582	This study
292	China	Qinchuan	KY682583	This study
293	China	Qinchuan	KY682584	This study
294	China	Qinchuan	KY682585	This study
295	China	Qinchuan	KY682586	This study
296	China	Qinchuan	KY682587	This study
297	China	Qinchuan	KY682588	This study
298	China	Qinchuan	KY682589	This study
299	China	Qinchuan	KY682590	This study
300	China	Qinchuan	KY682591	This study
301	China	Qinchuan	KY682592	This study
302	China	Qinchuan	KY682593	This study
303	China	Qinchuan	KY682594	This study
304	China	Qinchuan	KY682595	This study
305	China	Qinchuan	KY682596	This study
306	China	Qinchuan	KY682597	This study
307	China	Qinchuan	KY682598	This study
308	China	Qinchuan	KY682599	This study
309	China	Qinchuan	KY682600	This study
310	China	Qinchuan	KY682601	This study
311	China	Qinchuan	KY682602	This study
312	China	Qinchuan	KY682603	This study
313	China	Qinchuan	AY521107	Lai et al. (2006)
314	China	Qinchuan	AY521108	Lai et al. (2006)
315	China	Qinchuan	AY521109	Lai et al. (2006)
316	China	Qinchuan	AY521110	Lai et al. (2006)
317	China	Qinchuan	AY521111	Lai et al. (2006)
318	China	Qinchuan	AY902395	Lai et al. (2006)
319	China	Qinchuan	DQ166084	Lei et al. (2006)
320	China	Qinchuan	DQ166089	Lei et al. (2006)
321	China	Qinchuan	AF514784	Lei et al. (2006)
322	China	Qinchuan	AY119673	Lei et al. (2006)
323	China	Qinchuan	AY119674	Lei et al. (2006)
324	China	Qinchuan	DQ166083	Lei et al. (2006)
325	China	Qinchuan	DQ166085	Lei et al. (2006)
326	China	Qinchuan	DQ166086	Lei et al. (2006)
327	China	Qinchuan	DQ166087	Lei et al. (2006)
328	China	Qinchuan	DQ166088	Lei et al. (2006)
329	China	Qinchuan	DQ344959	Lei et al. (2006)
330	China	Qinchuan	DQ344960	Lei et al. (2006)
331	China	Qinchuan	DQ344961	Lei et al. (2006)
332	China	Zaobei	AY521133	Lai et al. (2006)
333	China	Zaobei	AY902405	Lai et al. (2006)
334	China	Zaobei	AY521130	Lai et al. (2006)
335	China	Zaobei	AY521131	Lai et al. (2006)
336	China	Zaobei	AY521132	Lai et al. (2006)
337	China	Zaobei	AY521134	Lai et al. (2006)
338	China	Zaobei	AY521135	Lai et al. (2006)
339	China	Zaobei	AY521136	Lai et al. (2006)
340	China	Zaobei	AY902404	Lai et al. (2006)
341	China	Yunba	EF524120	Jia et al. (2010)
342	China	Yunba	EF524123	Jia et al. (2010)
343	China	Yunba	EF524124	Jia et al. (2010)
344	China	Yunba	EF524125	Jia et al. (2010)
345	China	Yunba	EF524126	Jia et al. (2010)
346	China	Yunba	EF524127	Jia et al. (2010)
347	China	Yunba	EF524121	Jia et al. (2010)
348	China	Yunba	EF524122	Jia et al. (2010)
349	China	Dabieshan	EU281388	Jia et al. (2010)
350	China	Dabieshan	EU281389	Jia et al. (2010)
351	China	Dabieshan	EU281390	Jia et al. (2010)
352	China	Wannan	AY521122	Lai et al. (2006)
353	China	Wannan	AY521125	Lai et al. (2006)
354	China	Wannan	AY902398	Lai et al. (2006)
355	China	Wannan	AY902399	Lai et al. (2006)
356	China	Wannan	AY521121	Lai et al. (2006)
357	China	Wannan	AY521123	Lai et al. (2006)
358	China	Wannan	AY521124	Lai et al. (2006)
359	China	Wannan	AY521126	Lai et al. (2006)
360	China	Wannan	KY682604	This study
361	China	Wannan	KY682605	This study
362	China	Wannan	KY682606	This study
363	China	Wannan	KY682607	This study
364	China	Wannan	KY682608	This study
365	China	Wannan	KY682609	This study
366	China	Wannan	KY682610	This study
367	China	Wannan	KY682611	This study
368	China	Wannan	KY682612	This study
369	China	Wannan	KY682613	This study
370	China	Wannan	KY682614	This study
371	China	Wannan	KY682615	This study
372	China	Wannan	KY682616	This study
373	China	Wannan	KY682617	This study
374	China	Wannan	KY682618	This study
375	China	Wannan	KY682619	This study
376	China	Wannan	KY682620	This study
377	China	Wannan	KY682621	This study
378	China	Wannan	KY682622	This study
379	China	Wannan	KY682623	This study
380	China	Wannan	KY682624	This study
381	China	Wannan	KY682625	This study
382	China	Wannan	KY682626	This study
383	China	Wannan	KY682627	This study
384	China	Wannan	KY682628	This study
385	China	Wannan	KY682629	This study
386	China	Wannan	KY682630	This study
387	China	Wannan	KY682631	This study
388	China	Wannan	KY682632	This study
389	China	Wannan	KY682633	This study
390	China	Minnan	DQ166118	Lei et al. (2006)
391	China	Minnan	DQ166120	Lei et al. (2006)
392	China	Minnan	DQ166121	Lei et al. (2006)
393	China	Minnan	DQ166122	Lei et al. (2006)
394	China	Minnan	DQ344953	Lei et al. (2006)
395	China	Minnan	DQ344954	Lei et al. (2006)
396	China	Minnan	DQ344955	Lei et al. (2006)
397	China	Minnan	DQ166119	Lei et al. (2006)
398	China	Minnan	DQ344956	Lei et al. (2006)
399	China	Leizhou	DQ166123	Lei et al. (2006)
400	China	Leizhou	DQ166124	Lei et al. (2006)
401	China	Leizhou	DQ166125	Lei et al. (2006)
402	China	Leizhou	DQ166126	Lei et al. (2006)
403	China	Leizhou	DQ166127	Lei et al. (2006)
404	China	Leizhou	DQ166128	Lei et al. (2006)
405	China	Leizhou	DQ166129	Lei et al. (2006)
406	China	Leizhou	DQ344965	Lei et al. (2006)
407	China	Leizhou	DQ344966	Lei et al. (2006)
408	China	Leizhou	DQ344967	Lei et al. (2006)
409	China	Leizhou	DQ344968	Lei et al. (2006)
410	China	Longlin	EU281435	Jia et al. (2010)
411	China	Longlin	EU281437	Jia et al. (2010)
412	China	Longlin	EU281438	Jia et al. (2010)
413	China	Longlin	EU281440	Jia et al. (2010)
414	China	Longlin	EU281442	Jia et al. (2010)
415	China	Longlin	EU281443	Jia et al. (2010)
416	China	Longlin	EU281444	Jia et al. (2010)
417	China	Longlin	EU281445	Jia et al. (2010)
418	China	Longlin	EU281433	Jia et al. (2010)
419	China	Longlin	EU281434	Jia et al. (2010)
420	China	Longlin	EU281436	Jia et al. (2010)
421	China	Longlin	EU281439	Jia et al. (2010)
422	China	Longlin	EU281441	Jia et al. (2010)
423	China	Nandan	EU281457	Jia et al. (2010)
424	China	Nandan	EU281458	Jia et al. (2010)
425	China	Nandan	EU281459	Jia et al. (2010)
426	China	Nandan	EU281461	Jia et al. (2010)
427	China	Nandan	EU281462	Jia et al. (2010)
428	China	Nandan	EU281463	Jia et al. (2010)
429	China	Nandan	EU281464	Jia et al. (2010)
430	China	Nandan	EU281455	Jia et al. (2010)
431	China	Nandan	EU281456	Jia et al. (2010)
432	China	Nandan	EU281460	Jia et al. (2010)
433	China	Nandan	EU281465	Jia et al. (2010)
434	China	Weizhou	EU281480	Jia et al. (2010)
435	China	Weizhou	EU281481	Jia et al. (2010)
436	China	Weizhou	EU281482	Jia et al. (2010)
437	China	Weizhou	EU281483	Jia et al. (2010)
438	China	Weizhou	EU281484	Jia et al. (2010)
439	China	Weizhou	EU281485	Jia et al. (2010)
440	China	Weizhou	EU281486	Jia et al. (2010)
441	China	Weizhou	EU281487	Jia et al. (2010)
442	China	Weizhou	EU281488	Jia et al. (2010)
443	China	Weizhou	EU281489	Jia et al. (2010)
444	China	Weizhou	EU281490	Jia et al. (2010)
445	China	Weizhou	EU281491	Jia et al. (2010)
446	China	Weizhou	EU281492	Jia et al. (2010)
447	China	Hainan	DQ166130	Lei et al. (2006)
448	China	Hainan	DQ166131	Lei et al. (2006)
449	China	Hainan	DQ166132	Lei et al. (2006)
450	China	Hainan	DQ344938	Lei et al. (2006)
451	China	Hainan	DQ344939	Lei et al. (2006)
452	China	Hainan	KY682419	This study
453	China	Hainan	KY682420	This study
454	China	Hainan	KY682421	This study
455	China	Hainan	KY682422	This study
456	China	Guangfeng	EF524165	Jia et al. (2010)
457	China	Guangfeng	EF524166	Jia et al. (2010)
458	China	Guangfeng	EF524167	Jia et al. (2010)
459	China	Guangfeng	EF524169	Jia et al. (2010)
460	China	Guangfeng	EF524170	Jia et al. (2010)
461	China	Guangfeng	EF524171	Jia et al. (2010)
462	China	Guangfeng	EF524172	Jia et al. (2010)
463	China	Guangfeng	EU281419	Jia et al. (2010)
464	China	Guangfeng	EU281420	Jia et al. (2010)
465	China	Guangfeng	EU281421	Jia et al. (2010)
466	China	Guangfeng	EU281422	Jia et al. (2010)
467	China	Guangfeng	EU281423	Jia et al. (2010)
468	China	Guangfeng	EU281424	Jia et al. (2010)
469	China	Guangfeng	EU281425	Jia et al. (2010)
470	China	Guangfeng	EU281426	Jia et al. (2010)
471	China	Guangfeng	EU281427	Jia et al. (2010)
472	China	Guangfeng	EU281428	Jia et al. (2010)
473	China	Guangfeng	EU281429	Jia et al. (2010)
474	China	Guangfeng	EU281430	Jia et al. (2010)
475	China	Guangfeng	EU281431	Jia et al. (2010)
476	China	Guangfeng	EF524168	Jia et al. (2010)
477	China	Jian	DQ166117	Lei et al. (2006)
478	China	Jian	DQ344933	Lei et al. (2006)
479	China	Jian	DQ344934	Lei et al. (2006)
480	China	Jian	DQ344935	Lei et al. (2006)
481	China	Jian	DQ344936	Lei et al. (2006)
482	China	Jian	DQ344937	Lei et al. (2006)
483	China	Jinjiang	EF524128	Jia et al. (2010)
484	China	Jinjiang	EF524129	Jia et al. (2010)
485	China	Jinjiang	EF524130	Jia et al. (2010)
486	China	Jinjiang	EF524131	Jia et al. (2010)
487	China	Jinjiang	EF524132	Jia et al. (2010)
488	China	Jinjiang	EF524133	Jia et al. (2010)
489	China	Jinjiang	EF524134	Jia et al. (2010)
490	China	Wenling	EU281493	Jia et al. (2010)
491	China	Wenling	EU281494	Jia et al. (2010)
492	China	Wenling	EU281495	Jia et al. (2010)
493	China	Wenling	EU281496	Jia et al. (2010)
494	China	Wenling	EU281497	Jia et al. (2010)
495	China	Wenling	EU281498	Jia et al. (2010)
496	China	Wenling	EU281499	Jia et al. (2010)
497	China	Wenling	EU281500	Jia et al. (2010)
498	China	Wenling	EU281501	Jia et al. (2010)
499	China	Wenling	EU281502	Jia et al. (2010)
500	China	Wenling	EU281503	Jia et al. (2010)
501	China	Wenling	EU281504	Jia et al. (2010)
502	China	Wenling	KY682634	This study
503	China	Wenling	KY682635	This study
504	China	Wenling	KY682636	This study
505	China	Wenling	KY682637	This study
506	China	Wenling	KY682638	This study
507	China	Wenling	KY682639	This study
508	China	Wenling	KY682640	This study
509	China	Wenling	KY682641	This study
510	China	Wenling	KY682642	This study
511	China	Wenling	KY682643	This study
512	China	Wenling	KY682644	This study
513	China	Wenling	KY682645	This study
514	China	Wenling	KY682646	This study
515	China	Wenling	KY682647	This study
516	China	Wenling	KY682648	This study
517	China	Wenling	KY682649	This study
518	China	Wenling	KY682650	This study
519	China	Wenling	KY682651	This study
520	China	Wenling	KY682652	This study
521	China	Wenling	KY682653	This study
522	China	Wenling	KY682654	This study
523	China	Wenling	KY682655	This study
524	China	Wenling	KY682656	This study
525	China	Wenling	KY682657	This study
526	China	Wenling	KY682658	This study
527	China	Wenling	KY682659	This study
528	China	Wenling	KY682660	This study
529	China	Wenling	KY682661	This study
530	China	Wenling	KY682662	This study
531	China	Enshi	EU281406	Jia et al. (2010)
532	China	Enshi	EU281408	Jia et al. (2010)
533	China	Enshi	EU281410	Jia et al. (2010)
534	China	Enshi	EU281412	Jia et al. (2010)
535	China	Enshi	EU281413	Jia et al. (2010)
536	China	Enshi	EU281415	Jia et al. (2010)
537	China	Enshi	EU281416	Jia et al. (2010)
538	China	Enshi	EU281417	Jia et al. (2010)
539	China	Enshi	EU281418	Jia et al. (2010)
540	China	Enshi	EU281407	Jia et al. (2010)
541	China	Enshi	EU281409	Jia et al. (2010)
542	China	Enshi	EU281411	Jia et al. (2010)
543	China	Enshi	EU281414	Jia et al. (2010)
544	China	Enshi	KY682385	This study
545	China	Enshi	KY682386	This study
546	China	Enshi	KY682387	This study
547	China	Enshi	KY682388	This study
548	China	Enshi	KY682389	This study
549	China	Enshi	KY682390	This study
550	China	Enshi	KY682391	This study
551	China	Enshi	KY682392	This study
552	China	Enshi	KY682393	This study
553	China	Enshi	KY682394	This study
554	China	Enshi	KY682395	This study
555	China	Enshi	KY682396	This study
556	China	Enshi	KY682397	This study
557	China	Enshi	KY682398	This study
558	China	Enshi	KY682399	This study
559	China	Enshi	KY682400	This study
560	China	Enshi	KY682401	This study
561	China	Enshi	KY682402	This study
562	China	Enshi	KY682403	This study
563	China	Enshi	KY682404	This study
564	China	Enshi	KY682405	This study
565	China	Enshi	KY682406	This study
566	China	Enshi	KY682407	This study
567	China	Enshi	KY682408	This study
568	China	Enshi	KY682409	This study
569	China	Enshi	KY682410	This study
570	China	Enshi	KY682411	This study
571	China	Enshi	KY682412	This study
572	China	Enshi	KY682413	This study
573	China	Enshi	KY682414	This study
574	China	Ebian	AY521088	Lai et al. (2006)
575	China	Ebian	AY521089	Lai et al. (2006)
576	China	Ebian	AY902387	Lai et al. (2006)
577	China	Ebian	AY902388	Lai et al. (2006)
578	China	Ebian	AY902389	Lai et al. (2006)
579	China	Liangshan	EF524151	Jia et al. (2010)
580	China	Liangshan	EF524152	Jia et al. (2010)
581	China	Liangshan	EF524156	Jia et al. (2010)
582	China	Liangshan	EF524150	Jia et al. (2010)
583	China	Liangshan	EF524153	Jia et al. (2010)
584	China	Liangshan	EF524154	Jia et al. (2010)
585	China	Liangshan	EF524155	Jia et al. (2010)
586	China	Liangshan	EF524157	Jia et al. (2010)
587	China	Pingwu	EF524177	Jia et al. (2010)
588	China	Pingwu	EF524178	Jia et al. (2010)
589	China	Pingwu	EF524180	Jia et al. (2010)
590	China	Pingwu	EF524181	Jia et al. (2010)
591	China	Pingwu	EF524173	Jia et al. (2010)
592	China	Pingwu	EF524174	Jia et al. (2010)
593	China	Pingwu	EF524175	Jia et al. (2010)
594	China	Pingwu	EF524176	Jia et al. (2010)
595	China	Pingwu	EF524179	Jia et al. (2010)
596	China	Sanjiang	AY521116	Lai et al. (2006)
597	China	Sanjiang	AY902396	Lai et al. (2006)
598	China	Sanjiang	AY521112	Lai et al. (2006)
599	China	Sanjiang	AY521113	Lai et al. (2006)
600	China	Sanjiang	AY521114	Lai et al. (2006)
601	China	Sanjiang	AY521115	Lai et al. (2006)
602	China	Sanjiang	AY902397	Lai et al. (2006)
603	China	Xuanhan	DQ166110	Lei et al. (2006)
604	China	Xuanhan	DQ166111	Lei et al. (2006)
605	China	Xuanhan	DQ166113	Lei et al. (2006)
606	China	Xuanhan	DQ344963	Lei et al. (2006)
607	China	Xuanhan	DQ166107	Lei et al. (2006)
608	China	Xuanhan	DQ166108	Lei et al. (2006)
609	China	Xuanhan	DQ166109	Lei et al. (2006)
610	China	Xuanhan	DQ166112	Lei et al. (2006)
611	China	Xuanhan	DQ344962	Lei et al. (2006)
612	China	Xuanhan	DQ344964	Lei et al. (2006)
613	China	Tongjiang	EF417970	Chen
614	China	Tongjiang	EF417971	Chen
615	China	Tongjiang	EF417972	Chen
616	China	Tongjiang	EF417973	Chen
617	China	Tongjiang	EF417974	Chen
618	China	Tongjiang	EF417975	Chen
619	China	Tongjiang	EF417976	Chen
620	China	Tongjiang	EF417977	Chen
621	China	Tongjiang	EF417978	Chen
622	China	Tongjiang	EF417979	Chen
623	China	Tongjiang	EF417980	Chen
624	China	Tongjiang	EF417981	Chen
625	China	Tongjiang	EF417982	Chen
626	China	Tongjiang	EF417983	Chen
627	China	Tongjiang	EF417984	Chen
628	China	Tongjiang	EF417985	Chen
629	China	Tongjiang	EF417986	Chen
630	China	Tongjiang	EF417933	Chen
631	China	Tongjiang	EF417934	Chen
632	China	Tongjiang	EF417935	Chen
633	China	Tongjiang	EF417936	Chen
634	China	Tongjiang	EF417937	Chen
635	China	Tongjiang	EF417938	Chen
636	China	Tongjiang	EF417939	Chen
637	China	Tongjiang	EF417940	Chen
638	China	Tongjiang	EF417941	Chen
639	China	Tongjiang	EF417942	Chen
640	China	Tongjiang	EF417943	Chen
641	China	Tongjiang	EF417944	Chen
642	China	Tongjiang	EF417945	Chen
643	China	Tongjiang	EF417946	Chen
644	China	Tongjiang	EF417947	Chen
645	China	Tongjiang	EF417948	Chen
646	China	Tongjiang	EF417949	Chen
647	China	Tongjiang	EF417950	Chen
648	China	Tongjiang	EF417951	Chen
649	China	Tongjiang	EF417952	Chen
650	China	Tongjiang	EF417953	Chen
651	China	Tongjiang	EF417954	Chen
652	China	Tongjiang	EF417955	Chen
653	China	Tongjiang	EF417956	Chen
654	China	Tongjiang	EF417957	Chen
655	China	Tongjiang	EF417958	Chen
656	China	Tongjiang	EF417959	Chen
657	China	Tongjiang	EF417960	Chen
658	China	Tongjiang	EF417961	Chen
659	China	Tongjiang	EF417962	Chen
660	China	Tongjiang	EF417963	Chen
661	China	Tongjiang	EF417964	Chen
662	China	Tongjiang	EF417965	Chen
663	China	Tongjiang	EF417966	Chen
664	China	Tongjiang	EF417967	Chen
665	China	Tongjiang	EF417968	Chen
666	China	Tongjiang	EF417969	Chen
667	China	Guanling	KY682415	This study
668	China	Guanling	KY682416	This study
669	China	Guanling	KY682417	This study
670	China	Guanling	KY682418	This study
671	China	Guanling	AY491437	Lei et al. (2006)
672	China	Guanling	AY491440	Lei et al. (2006)
673	China	Guanling	AY515610	Lei et al. (2006)
674	China	Guanling	AY515611	Lei et al. (2006)
675	China	Guanling	AY515612	Lei et al. (2006)
676	China	Guanling	AY515613	Lei et al. (2006)
677	China	Guanling	AY515614	Lei et al. (2006)
678	China	Guanling	AY515655	Lei et al. (2006)
679	China	Guanling	AY491436	Lei et al. (2006)
680	China	Guanling	AY491438	Lei et al. (2006)
681	China	Guanling	AY491439	Lei et al. (2006)
682	China	Guanling	AY491441	Lei et al. (2006)
683	China	Guanling	AY495548	Lei et al. (2006)
684	China	Guanling	AY495549	Lei et al. (2006)
685	China	Guanling	AY495550	Lei et al. (2006)
686	China	Guanling	AY495551	Lei et al. (2006)
687	China	Guanling	AY495552	Lei et al. (2006)
688	China	Guanling	AY495553	Lei et al. (2006)
689	China	Guanling	AY495554	Lei et al. (2006)
690	China	Guanling	AY495555	Lei et al. (2006)
691	China	Guanling	AY495556	Lei et al. (2006)
692	China	Guanling	AY495557	Lei et al. (2006)
693	China	Liping	AY515615	Lei et al. (2006)
694	China	Liping	AY515616	Lei et al. (2006)
695	China	Liping	AY515617	Lei et al. (2006)
696	China	Liping	AY515618	Lei et al. (2006)
697	China	Liping	AY515619	Lei et al. (2006)
698	China	Liping	AY515620	Lei et al. (2006)
699	China	Liping	AY515621	Lei et al. (2006)
700	China	Liping	AY515622	Lei et al. (2006)
701	China	Liping	AY515623	Lei et al. (2006)
702	China	Liping	AY515624	Lei et al. (2006)
703	China	Liping	AY515625	Lei et al. (2006)
704	China	Liping	AY515627	Lei et al. (2006)
705	China	Liping	AY515656	Lei et al. (2006)
706	China	Liping	AY515657	Lei et al. (2006)
707	China	Liping	AY515658	Lei et al. (2006)
708	China	Liping	AY515626	Lei et al. (2006)
709	China	Liping	AY515628	Lei et al. (2006)
710	China	Liping	AY515629	Lei et al. (2006)
711	China	Liping	AY515630	Lei et al. (2006)
712	China	Liping	AY515631	Lei et al. (2006)
713	China	Liping	AY515659	Lei et al. (2006)
714	China	Liping	KY682484	This study
715	China	Liping	KY682485	This study
716	China	Liping	KY682486	This study
717	China	Liping	KY682487	This study
718	China	Sinan	AY515632	Lei et al. (2006)
719	China	Sinan	AY515634	Lei et al. (2006)
720	China	Sinan	AY515635	Lei et al. (2006)
721	China	Sinan	AY515637	Lei et al. (2006)
722	China	Sinan	AY515638	Lei et al. (2006)
723	China	Sinan	AY515643	Lei et al. (2006)
724	China	Sinan	AY515647	Lei et al. (2006)
725	China	Sinan	AY515650	Lei et al. (2006)
726	China	Sinan	AY515652	Lei et al. (2006)
727	China	Sinan	AY515654	Lei et al. (2006)
728	China	Sinan	AY515633	Lei et al. (2006)
729	China	Sinan	AY515636	Lei et al. (2006)
730	China	Sinan	AY515639	Lei et al. (2006)
731	China	Sinan	AY515640	Lei et al. (2006)
732	China	Sinan	AY515641	Lei et al. (2006)
733	China	Sinan	AY515642	Lei et al. (2006)
734	China	Sinan	AY515644	Lei et al. (2006)
735	China	Sinan	AY515645	Lei et al. (2006)
736	China	Sinan	AY515646	Lei et al. (2006)
737	China	Sinan	AY515648	Lei et al. (2006)
738	China	Sinan	AY515651	Lei et al. (2006)
739	China	Sinan	AY515653	Lei et al. (2006)
740	China	Weining	AY515661	Lei et al. (2006)
741	China	Weining	AY515662	Lei et al. (2006)
742	China	Weining	AY515663	Lei et al. (2006)
743	China	Weining	AY515667	Lei et al. (2006)
744	China	Weining	AY515668	Lei et al. (2006)
745	China	Weining	AY515669	Lei et al. (2006)
746	China	Weining	AY515670	Lei et al. (2006)
747	China	Weining	AY515671	Lei et al. (2006)
748	China	Weining	AY515676	Lei et al. (2006)
749	China	Weining	AY515678	Lei et al. (2006)
750	China	Weining	DQ166115	Lei et al. (2006)
751	China	Weining	DQ166116	Lei et al. (2006)
752	China	Weining	AY515660	Lei et al. (2006)
753	China	Weining	AY515664	Lei et al. (2006)
754	China	Weining	AY515665	Lei et al. (2006)
755	China	Weining	AY515666	Lei et al. (2006)
756	China	Weining	AY515672	Lei et al. (2006)
757	China	Weining	AY515673	Lei et al. (2006)
758	China	Weining	AY515674	Lei et al. (2006)
759	China	Weining	AY515675	Lei et al. (2006)
760	China	Weining	AY515677	Lei et al. (2006)
761	China	Weining	DQ166114	Lei et al. (2006)
762	China	Diqing	EU233359	Gou
763	China	Diqing	EU233382	Gou
764	China	Diqing	EU233383	Gou
765	China	Diqing	EU233384	Gou
766	China	Diqing	EU233385	Gou
767	China	Diqing	EU233386	Gou
768	China	Diqing	EU233387	Gou
769	China	Diqing	EU233388	Gou
770	China	Diqing	EU233389	Gou
771	China	Diqing	EU233390	Gou
772	China	Diqing	EU281404	Jia et al. (2010)
773	China	Diqing	EU281391	Jia et al. (2010)
774	China	Diqing	EU281392	Jia et al. (2010)
775	China	Diqing	EU281393	Jia et al. (2010)
776	China	Diqing	EU281394	Jia et al. (2010)
777	China	Diqing	EU281395	Jia et al. (2010)
778	China	Diqing	EU281396	Jia et al. (2010)
779	China	Diqing	EU281397	Jia et al. (2010)
780	China	Diqing	EU281398	Jia et al. (2010)
781	China	Diqing	EU281399	Jia et al. (2010)
782	China	Diqing	EU281400	Jia et al. (2010)
783	China	Diqing	EU281401	Jia et al. (2010)
784	China	Diqing	EU281402	Jia et al. (2010)
785	China	Diqing	EU281403	Jia et al. (2010)
786	China	Diqing	EU281405	Jia et al. (2010)
787	China	Honghe	KY682423	This study
788	China	Honghe	KY682424	This study
789	China	Honghe	KY682425	This study
790	China	Honghe	KY682426	This study
791	China	Honghe	KY682427	This study
792	China	Honghe	KY682428	This study
793	China	Honghe	KY682429	This study
794	China	Honghe	KY682430	This study
795	China	Honghe	KY682431	This study
796	China	Honghe	KY682432	This study
797	China	Honghe	KY682433	This study
798	China	Honghe	KY682434	This study
799	China	Zhaotong	EF524146	Jia et al. (2010)
800	China	Zhaotong	EF524147	Jia et al. (2010)
801	China	Zhaotong	EU281531	Jia et al. (2010)
802	China	Zhaotong	EU281532	Jia et al. (2010)
803	China	Zhaotong	EU281533	Jia et al. (2010)
804	China	Zhaotong	EU281535	Jia et al. (2010)
805	China	Zhaotong	EU281543	Jia et al. (2010)
806	China	Zhaotong	EF524143	Jia et al. (2010)
807	China	Zhaotong	EF524144	Jia et al. (2010)
808	China	Zhaotong	EF524145	Jia et al. (2010)
809	China	Zhaotong	EF524148	Jia et al. (2010)
810	China	Zhaotong	EF524149	Jia et al. (2010)
811	China	Zhaotong	EU281530	Jia et al. (2010)
812	China	Zhaotong	EU281534	Jia et al. (2010)
813	China	Zhaotong	EU281536	Jia et al. (2010)
814	China	Zhaotong	EU281537	Jia et al. (2010)
815	China	Zhaotong	EU281538	Jia et al. (2010)
816	China	Zhaotong	EU281539	Jia et al. (2010)
817	China	Zhaotong	EU281540	Jia et al. (2010)
818	China	Zhaotong	EU281541	Jia et al. (2010)
819	China	Zhaotong	EU281542	Jia et al. (2010)
820	China	Dengchuan	KY682354	This study
821	China	Dengchuan	KY682355	This study
822	China	Dengchuan	KY682356	This study
823	China	Dengchuan	KY682357	This study
824	China	Dengchuan	KY682358	This study
825	China	Dengchuan	KY682359	This study
826	China	Dengchuan	KY682360	This study
827	China	Dengchuan	KY682361	This study
828	China	Dengchuan	KY682362	This study
829	China	Dengchuan	KY682363	This study
830	China	Dengchuan	KY682364	This study
831	China	Dengchuan	KY682365	This study
832	China	Dengchuan	KY682366	This study
833	China	Dengchuan	KY682367	This study
834	China	Dengchuan	KY682368	This study
835	China	Dengchuan	KY682369	This study
836	China	Dengchuan	KY682370	This study
837	China	Dengchuan	KY682371	This study
838	China	Dengchuan	KY682372	This study
839	China	Dengchuan	KY682373	This study
840	China	Dengchuan	KY682374	This study
841	China	Dengchuan	KY682375	This study
842	China	Dengchuan	KY682376	This study
843	China	Dengchuan	KY682377	This study
844	China	Dengchuan	KY682378	This study
845	China	Dengchuan	KY682379	This study
846	China	Dengchuan	KY682380	This study
847	China	Dengchuan	KY682381	This study
848	China	Dengchuan	KY682382	This study
849	China	Dengchuan	KY682383	This study
850	China	Dengchuan	KY682384	This study
851	China	Wenshan	EU233343	Gou et al. (2010)
852	China	Wenshan	EU233344	Gou et al. (2010)
853	China	Wenshan	EU233345	Gou et al. (2010)
854	China	Wenshan	EU233346	Gou et al. (2010)
855	China	Wenshan	EU233347	Gou et al. (2010)
856	China	Wenshan	EU233348	Gou et al. (2010)
857	China	Wenshan	EU233349	Gou et al. (2010)
858	China	Wenshan	EU233350	Gou et al. (2010)
859	China	Wenshan	EU233351	Gou et al. (2010)
860	China	Wenshan	EU233352	Gou et al. (2010)
861	China	Wenshan	EU233353	Gou et al. (2010)
862	China	Wenshan	EU233354	Gou et al. (2010)
863	China	Wenshan	EU233355	Gou et al. (2010)
864	China	Wenshan	EU233356	Gou et al. (2010)
865	China	Wenshan	EU233357	Gou et al. (2010)
866	China	Wenshan	EU233358	Gou et al. (2010)
867	China	Wenshan	EU233371	Gou et al. (2010)
868	China	Wenshan	EU233372	Gou et al. (2010)
869	China	Wenshan	EU233373	Gou et al. (2010)
870	China	Wenshan	EU233374	Gou et al. (2010)
871	China	Wenshan	EU233375	Gou et al. (2010)
872	China	Wenshan	EU233376	Gou et al. (2010)
873	China	Wenshan	EU233377	Gou et al. (2010)
874	China	Wenshan	EU233378	Gou et al. (2010)
875	China	Wenshan	EU233379	Gou et al. (2010)
876	China	Wenshan	EU233380	Gou et al. (2010)
877	China	Wenshan	EU233381	Gou et al. (2010)
878	China	Nujiang	EU233338	Gou et al. (2010)
879	China	Nujiang	EU233339	Gou et al. (2010)
880	China	Nujiang	EU233340	Gou et al. (2010)
881	China	Nujiang	EU233341	Gou et al. (2010)
882	China	Nujiang	EU233342	Gou et al. (2010)
883	China	Nujiang	EU233365	Gou et al. (2010)
884	China	Nujiang	EU233366	Gou et al. (2010)
885	China	Nujiang	EU233367	Gou et al. (2010)
886	China	Nujiang	EU233368	Gou et al. (2010)
887	China	Nujiang	EU233369	Gou et al. (2010)
888	China	Nujiang	EU233370	Gou et al. (2010)
889	China	Banna	KY682324	This study
890	China	Banna	KY682325	This study
891	China	Banna	KY682326	This study
892	China	Banna	KY682327	This study
893	China	Banna	KY682328	This study
894	China	Banna	KY682329	This study
895	China	Banna	KY682330	This study
896	China	Banna	KY682331	This study
897	China	Banna	KY682332	This study
898	China	Banna	KY682333	This study
899	China	Banna	KY682334	This study
900	China	Banna	KY682335	This study
901	China	Banna	KY682336	This study
902	China	Banna	KY682337	This study
903	China	Dehong	KY682338	This study
904	China	Dehong	KY682339	This study
905	China	Dehong	KY682340	This study
906	China	Dehong	KY682341	This study
907	China	Dehong	KY682342	This study
908	China	Dehong	KY682343	This study
909	China	Dehong	KY682344	This study
910	China	Dehong	KY682345	This study
911	China	Dehong	KY682346	This study
912	China	Dehong	KY682347	This study
913	China	Dehong	KY682348	This study
914	China	Dehong	KY682349	This study
915	China	Dehong	KY682350	This study
916	China	Dehong	KY682351	This study
917	China	Dehong	KY682352	This study
918	China	Dehong	KY682353	This study
919	China	Qinghai	AB177768	Shi et al. (2004)
920	China	Qinghai	AB177772	Shi et al. (2004)
921	China	Qinghai	AB177765	Shi et al. (2004)
922	China	Qinghai	AB177766	Shi et al. (2004)
923	China	Qinghai	AB177767	Shi et al. (2004)
924	China	Qinghai	AB177770	Shi et al. (2004)
925	China	Qinghai	AB177771	Shi et al. (2004)
926	China	Qinghai	AB177773	Shi et al. (2004)
927	China	Qinghai	AB177777	Shi et al. (2004)
928	China	Qinghai	AB177778	Shi et al. (2004)
929	China	Qinghai	AB177779	Shi et al. (2004)
930	China	Qinghai	AB177780	Shi et al. (2004)
931	China	Qinghai	AB177781	Shi et al. (2004)
932	China	Qinghai	AB177782	Shi et al. (2004)
933	China	Qinghai	AB177783	Shi et al. (2004)
934	China	Qinghai	AB177784	Shi et al. (2004)
935	China	Qinghai	AB177785	Shi et al. (2004)
936	China	Qinghai	AB177786	Shi et al. (2004)
937	China	Qinghai	AB177787	Shi et al. (2004)
938	China	Apeijiaza	EU281346	Jia et al. (2010)
939	China	Apeijiaza	EU281352	Jia et al. (2010)
940	China	Apeijiaza	EU281353	Jia et al. (2010)
941	China	Apeijiaza	EU281354	Jia et al. (2010)
942	China	Apeijiaza	EU281357	Jia et al. (2010)
943	China	Apeijiaza	EU281358	Jia et al. (2010)
944	China	Apeijiaza	EU281347	Jia et al. (2010)
945	China	Apeijiaza	EU281348	Jia et al. (2010)
946	China	Apeijiaza	EU281349	Jia et al. (2010)
947	China	Apeijiaza	EU281350	Jia et al. (2010)
948	China	Apeijiaza	EU281355	Jia et al. (2010)
949	China	Apeijiaza	EU281356	Jia et al. (2010)
950	China	Linzhi	KY682465	This study
951	China	Linzhi	KY682466	This study
952	China	Linzhi	KY682467	This study
953	China	Linzhi	KY682468	This study
954	China	Linzhi	KY682469	This study
955	China	Linzhi	KY682470	This study
956	China	Linzhi	KY682471	This study
957	China	Linzhi	KY682472	This study
958	China	Linzhi	KY682473	This study
959	China	Linzhi	KY682474	This study
960	China	Linzhi	KY682475	This study
961	China	Linzhi	KY682476	This study
962	China	Linzhi	KY682477	This study
963	China	Linzhi	KY682478	This study
964	China	Linzhi	KY682479	This study
965	China	Linzhi	KY682480	This study
966	China	Linzhi	KY682481	This study
967	China	Linzhi	KY682482	This study
968	China	Linzhi	KY682483	This study
969	China	Tibetan_Lasa	KY682451	This study
970	China	Tibetan_Lasa	KY682452	This study
971	China	Tibetan_Lasa	KY682453	This study
972	China	Tibetan_Lasa	KY682454	This study
973	China	Tibetan_Lasa	KY682455	This study
974	China	Tibetan_Lasa	KY682456	This study
975	China	Tibetan_Lasa	KY682457	This study
976	China	Tibetan_Lasa	KY682458	This study
977	China	Tibetan_Lasa	KY682459	This study
978	China	Tibetan_Lasa	KY682460	This study
979	China	Tibetan_Lasa	KY682461	This study
980	China	Tibetan_Lasa	KY682462	This study
981	China	Tibetan_Lasa	KY682463	This study
982	China	Tibetan_Lasa	KY682464	This study
983	China	Tibetan_Lasa	EU281505	Jia et al. (2010)
984	China	Tibetan_Lasa	EU281506	Jia et al. (2010)
985	China	Tibetan_Lasa	EU281507	Jia et al. (2010)
986	China	Tibetan_Lasa	EU281508	Jia et al. (2010)
987	China	Tibetan_Lasa	EU281509	Jia et al. (2010)
988	China	Tibetan_Lasa	EU281510	Jia et al. (2010)
989	China	Tibetan_Lasa	EU281511	Jia et al. (2010)
990	China	Xigaze	EU281468	Jia et al. (2010)
991	China	Xigaze	EU281469	Jia et al. (2010)
992	China	Xigaze	EU281470	Jia et al. (2010)
993	China	Xigaze	EU281471	Jia et al. (2010)
994	China	Xigaze	EU281474	Jia et al. (2010)
995	China	Xigaze	EU281477	Jia et al. (2010)
996	China	Xigaze	EU281466	Jia et al. (2010)
997	China	Xigaze	EU281467	Jia et al. (2010)
998	China	Xigaze	EU281472	Jia et al. (2010)
999	China	Xigaze	EU281473	Jia et al. (2010)
1000	China	Xigaze	EU281475	Jia et al. (2010)
1001	China	Xigaze	EU281476	Jia et al. (2010)
1002	China	Xigaze	EU281478	Jia et al. (2010)
1003	China	Xigaze	EU281479	Jia et al. (2010)
1004	Bangladesh	Bangladesh	KY682307	This study
1005	Bangladesh	Bangladesh	KY682308	This study
1006	Bangladesh	Bangladesh	KY682309	This study
1007	Bangladesh	Bangladesh	KY682310	This study
1008	Bangladesh	Bangladesh	KY682311	This study
1009	Bangladesh	Bangladesh	KY682312	This study
1010	Bangladesh	Bangladesh	KY682313	This study
1011	Bangladesh	Bangladesh	KY682314	This study
1012	Bangladesh	Bangladesh	KY682315	This study
1013	Bangladesh	Bangladesh	KY682316	This study
1014	Bangladesh	Bangladesh	KY682317	This study
1015	Bangladesh	Bangladesh	KY682318	This study
1016	Bangladesh	Bangladesh	KY682319	This study
1017	Bangladesh	Bangladesh	KY682320	This study
1018	Bangladesh	Bangladesh	KY682321	This study
1019	Bangladesh	Bangladesh	KY682322	This study
1020	Bangladesh	Bangladesh	KY682323	This study
1021	Cambodia	Cambodia	FJ492224	Chen et al. (2010)
1022	Cambodia	Cambodia	FJ492225	Chen et al. (2010)
1023	Cambodia	Cambodia	FJ492226	Chen et al. (2010)
1024	Cambodia	Cambodia	FJ492227	Chen et al. (2010)
1025	Cambodia	Cambodia	FJ492228	Chen et al. (2010)
1026	Cambodia	Cambodia	FJ492229	Chen et al. (2010)
1027	Cambodia	Cambodia	FJ492230	Chen et al. (2010)
1028	Cambodia	Cambodia	FJ492231	Chen et al. (2010)
1029	Cambodia	Cambodia	FJ492232	Chen et al. (2010)
1030	Cambodia	Cambodia	FJ492233	Chen et al. (2010)
1031	Cambodia	Cambodia	FJ492234	Chen et al. (2010)
1032	Cambodia	Cambodia	FJ492235	Chen et al. (2010)
1033	Cambodia	Cambodia	FJ492236	Chen et al. (2010)
1034	Cambodia	Cambodia	FJ492237	Chen et al. (2010)
1035	Cambodia	Cambodia	FJ492238	Chen et al. (2010)
1036	Cambodia	Cambodia	FJ492239	Chen et al. (2010)
1037	Cambodia	Cambodia	FJ492240	Chen et al. (2010)
1038	Cambodia	Cambodia	FJ492241	Chen et al. (2010)
1039	Cambodia	Cambodia	FJ492242	Chen et al. (2010)
1040	Cambodia	Cambodia	FJ492243	Chen et al. (2010)
1041	Cambodia	Cambodia	FJ492244	Chen et al. (2010)
1042	Cambodia	Cambodia	FJ492245	Chen et al. (2010)
1043	Cambodia	Cambodia	FJ492246	Chen et al. (2010)
1044	Cambodia	Cambodia	FJ492247	Chen et al. (2010)
1045	Cambodia	Cambodia	FJ492248	Chen et al. (2010)
1046	Cambodia	Cambodia	FJ492249	Chen et al. (2010)
1047	Cambodia	Cambodia	FJ492250	Chen et al. (2010)
1048	Cambodia	Cambodia	FJ492251	Chen et al. (2010)
1049	Cambodia	Cambodia	FJ492252	Chen et al. (2010)
1050	Cambodia	Cambodia	FJ492253	Chen et al. (2010)
1051	India	Rajasthan	FJ492641	Chen et al. (2010)
1052	India	Rajasthan	FJ492642	Chen et al. (2010)
1053	India	Rajasthan	FJ492643	Chen et al. (2010)
1054	India	Rajasthan	FJ492644	Chen et al. (2010)
1055	India	Rajasthan	FJ492645	Chen et al. (2010)
1056	India	Rajasthan	FJ492646	Chen et al. (2010)
1057	India	Rajasthan	FJ492647	Chen et al. (2010)
1058	India	Rajasthan	FJ492648	Chen et al. (2010)
1059	India	Rajasthan	FJ492649	Chen et al. (2010)
1060	India	Rajasthan	FJ492650	Chen et al. (2010)
1061	India	Rajasthan	FJ492651	Chen et al. (2010)
1062	India	Rajasthan	FJ492652	Chen et al. (2010)
1063	India	Rajasthan	FJ492653	Chen et al. (2010)
1064	India	Rajasthan	FJ492654	Chen et al. (2010)
1065	India	Rajasthan	FJ492655	Chen et al. (2010)
1066	India	Rajasthan	FJ492656	Chen et al. (2010)
1067	India	Rajasthan	FJ492657	Chen et al. (2010)
1068	India	Rajasthan	FJ492658	Chen et al. (2010)
1069	India	Rajasthan	FJ492659	Chen et al. (2010)
1070	India	Rajasthan	FJ492660	Chen et al. (2010)
1071	India	Rajasthan	FJ492661	Chen et al. (2010)
1072	India	Rajasthan	FJ492662	Chen et al. (2010)
1073	India	Rajasthan	FJ492663	Chen et al. (2010)
1074	India	Rajasthan	FJ492664	Chen et al. (2010)
1075	India	Rajasthan	FJ492665	Chen et al. (2010)
1076	India	Rajasthan	FJ492666	Chen et al. (2010)
1077	India	Rajasthan	FJ492667	Chen et al. (2010)
1078	India	Rajasthan	FJ492668	Chen et al. (2010)
1079	India	Rajasthan	FJ492669	Chen et al. (2010)
1080	India	Rajasthan	FJ492670	Chen et al. (2010)
1081	India	Rajasthan	FJ492671	Chen et al. (2010)
1082	India	Rajasthan	FJ492672	Chen et al. (2010)
1083	India	Rajasthan	FJ492673	Chen et al. (2010)
1084	India	Rajasthan	FJ492674	Chen et al. (2010)
1085	India	Rajasthan	FJ492675	Chen et al. (2010)
1086	India	Rajasthan	FJ492676	Chen et al. (2010)
1087	India	Rajasthan	FJ492677	Chen et al. (2010)
1088	India	Rajasthan	FJ492678	Chen et al. (2010)
1089	India	Rajasthan	FJ492679	Chen et al. (2010)
1090	India	Rajasthan	FJ492680	Chen et al. (2010)
1091	India	Rajasthan	FJ492681	Chen et al. (2010)
1092	India	Rajasthan	FJ492682	Chen et al. (2010)
1093	India	Rajasthan	FJ492683	Chen et al. (2010)
1094	India	Rajasthan	FJ492684	Chen et al. (2010)
1095	India	Rajasthan	FJ492685	Chen et al. (2010)
1096	India	Rajasthan	FJ492686	Chen et al. (2010)
1097	India	Rajasthan	FJ492687	Chen et al. (2010)
1098	India	Rajasthan	FJ492688	Chen et al. (2010)
1099	India	Rajasthan	FJ492689	Chen et al. (2010)
1100	India	Rajasthan	FJ492690	Chen et al. (2010)
1101	India	Rajasthan	FJ492691	Chen et al. (2010)
1102	India	Rajasthan	FJ492692	Chen et al. (2010)
1103	India	Rajasthan	FJ492693	Chen et al. (2010)
1104	India	Rajasthan	FJ492694	Chen et al. (2010)
1105	India	Rajasthan	FJ492695	Chen et al. (2010)
1106	India	Rajasthan	FJ492696	Chen et al. (2010)
1107	India	Rajasthan	FJ492698	Chen et al. (2010)
1108	India	Rajasthan	FJ492699	Chen et al. (2010)
1109	India	Rajasthan	FJ492700	Chen et al. (2010)
1110	India	Tamil Nadu	FJ492709	Chen et al. (2010)
1111	India	Tamil Nadu	FJ492710	Chen et al. (2010)
1112	India	Tamil Nadu	FJ492711	Chen et al. (2010)
1113	India	Tamil Nadu	FJ492713	Chen et al. (2010)
1114	India	Tamil Nadu	FJ492714	Chen et al. (2010)
1115	India	Tamil Nadu	FJ492715	Chen et al. (2010)
1116	India	Tamil Nadu	FJ492716	Chen et al. (2010)
1117	India	Tamil Nadu	FJ492717	Chen et al. (2010)
1118	India	Tamil Nadu	FJ492718	Chen et al. (2010)
1119	India	Tamil Nadu	FJ492719	Chen et al. (2010)
1120	India	Tamil Nadu	FJ492720	Chen et al. (2010)
1121	India	Tamil Nadu	FJ492721	Chen et al. (2010)
1122	India	Tamil Nadu	FJ492722	Chen et al. (2010)
1123	India	Tamil Nadu	FJ492723	Chen et al. (2010)
1124	India	Tamil Nadu	FJ492724	Chen et al. (2010)
1125	India	Tamil Nadu	FJ492725	Chen et al. (2010)
1126	India	Tamil Nadu	FJ492726	Chen et al. (2010)
1127	India	Tamil Nadu	FJ492727	Chen et al. (2010)
1128	India	Tamil Nadu	FJ492728	Chen et al. (2010)
1129	India	Tamil Nadu	FJ492729	Chen et al. (2010)
1130	India	Tamil Nadu	FJ492730	Chen et al. (2010)
1131	Laos	Laos	FJ492284	Chen et al. (2010)
1132	Laos	Laos	FJ492285	Chen et al. (2010)
1133	Laos	Laos	FJ492286	Chen et al. (2010)
1134	Laos	Laos	FJ492287	Chen et al. (2010)
1135	Laos	Laos	FJ492288	Chen et al. (2010)
1136	Laos	Laos	FJ492289	Chen et al. (2010)
1137	Laos	Laos	FJ492290	Chen et al. (2010)
1138	Laos	Laos	FJ492291	Chen et al. (2010)
1139	Laos	Laos	FJ492292	Chen et al. (2010)
1140	Laos	Laos	FJ492293	Chen et al. (2010)
1141	Laos	Laos	FJ492294	Chen et al. (2010)
1142	Laos	Laos	FJ492295	Chen et al. (2010)
1143	Laos	Laos	FJ492296	Chen et al. (2010)
1144	Laos	Laos	FJ492297	Chen et al. (2010)
1145	Laos	Laos	FJ492298	Chen et al. (2010)
1146	Laos	Laos	FJ492299	Chen et al. (2010)
1147	Laos	Laos	FJ492300	Chen et al. (2010)
1148	Laos	Laos	FJ492301	Chen et al. (2010)
1149	Laos	Laos	FJ492302	Chen et al. (2010)
1150	Laos	Laos	FJ492303	Chen et al. (2010)
1151	Laos	Laos	FJ492304	Chen et al. (2010)
1152	Laos	Laos	FJ492305	Chen et al. (2010)
1153	Laos	Laos	FJ492306	Chen et al. (2010)
1154	Laos	Laos	FJ492307	Chen et al. (2010)
1155	Laos	Laos	FJ492308	Chen et al. (2010)
1156	Laos	Laos	FJ492309	Chen et al. (2010)
1157	Laos	Laos	FJ492310	Chen et al. (2010)
1158	Laos	Laos	FJ492311	Chen et al. (2010)
1159	Laos	Laos	FJ492312	Chen et al. (2010)
1160	Laos	Laos	FJ492313	Chen et al. (2010)
1161	Myanmar	Myanmar	FJ492254	Chen et al. (2010)
1162	Myanmar	Myanmar	FJ492255	Chen et al. (2010)
1163	Myanmar	Myanmar	FJ492256	Chen et al. (2010)
1164	Myanmar	Myanmar	FJ492257	Chen et al. (2010)
1165	Myanmar	Myanmar	FJ492258	Chen et al. (2010)
1166	Myanmar	Myanmar	FJ492259	Chen et al. (2010)
1167	Myanmar	Myanmar	FJ492260	Chen et al. (2010)
1168	Myanmar	Myanmar	FJ492261	Chen et al. (2010)
1169	Myanmar	Myanmar	FJ492262	Chen et al. (2010)
1170	Myanmar	Myanmar	FJ492263	Chen et al. (2010)
1171	Myanmar	Myanmar	FJ492264	Chen et al. (2010)
1172	Myanmar	Myanmar	FJ492265	Chen et al. (2010)
1173	Myanmar	Myanmar	FJ492266	Chen et al. (2010)
1174	Myanmar	Myanmar	FJ492267	Chen et al. (2010)
1175	Myanmar	Myanmar	FJ492268	Chen et al. (2010)
1176	Myanmar	Myanmar	FJ492269	Chen et al. (2010)
1177	Myanmar	Myanmar	FJ492270	Chen et al. (2010)
1178	Myanmar	Myanmar	FJ492271	Chen et al. (2010)
1179	Myanmar	Myanmar	FJ492272	Chen et al. (2010)
1180	Myanmar	Myanmar	FJ492273	Chen et al. (2010)
1181	Myanmar	Myanmar	FJ492274	Chen et al. (2010)
1182	Myanmar	Myanmar	FJ492275	Chen et al. (2010)
1183	Myanmar	Myanmar	FJ492276	Chen et al. (2010)
1184	Myanmar	Myanmar	FJ492277	Chen et al. (2010)
1185	Myanmar	Myanmar	FJ492278	Chen et al. (2010)
1186	Myanmar	Myanmar	FJ492279	Chen et al. (2010)
1187	Myanmar	Myanmar	FJ492280	Chen et al. (2010)
1188	Myanmar	Myanmar	FJ492281	Chen et al. (2010)
1189	Myanmar	Myanmar	FJ492282	Chen et al. (2010)
1190	Myanmar	Myanmar	FJ492283	Chen et al. (2010)
1191	Philippine	Philippine	AB079301	Komatsu et al. (2004)
1192	Philippine	Philippine	AB079302	Komatsu et al. (2004)
1193	Philippine	Philippine	AB079303	Komatsu et al. (2004)
1194	Philippine	Philippine	AB079304	Komatsu et al. (2004)
1195	Philippine	Philippine	AB079305	Komatsu et al. (2004)
1196	Philippine	Philippine	AB079306	Komatsu et al. (2004)
1197	Philippine	Philippine	AB079307	Komatsu et al. (2004)
1198	Philippine	Philippine	AB079310	Komatsu et al. (2004)
1199	Philippine	Philippine	AB079312	Komatsu et al. (2004)
1200	Philippine	Philippine	AB079313	Komatsu et al. (2004)
1201	Philippine	Philippine	AB079315	Komatsu et al. (2004)
1202	Philippine	Philippine	AB079316	Komatsu et al. (2004)
1203	Philippine	Philippine	AB079317	Komatsu et al. (2004)
1204	Philippine	Philippine	AB079319	Komatsu et al. (2004)
1205	Philippine	Philippine	AB079320	Komatsu et al. (2004)
1206	Philippine	Philippine	AB079321	Komatsu et al. (2004)
1207	Philippine	Philippine	AB079322	Komatsu et al. (2004)
1208	Philippine	Philippine	AB079323	Komatsu et al. (2004)
1209	Philippine	Philippine	AB079308	Komatsu et al. (2004)
1210	Philippine	Philippine	AB079309	Komatsu et al. (2004)
1211	Philippine	Philippine	AB079311	Komatsu et al. (2004)
1212	Philippine	Philippine	AB079314	Komatsu et al. (2004)
1213	Philippine	Philippine	AB079318	Komatsu et al. (2004)
1214	VietNam	VietNam	FJ492194	Chen et al. (2010)
1215	VietNam	VietNam	FJ492195	Chen et al. (2010)
1216	VietNam	VietNam	FJ492196	Chen et al. (2010)
1217	VietNam	VietNam	FJ492197	Chen et al. (2010)
1218	VietNam	VietNam	FJ492198	Chen et al. (2010)
1219	VietNam	VietNam	FJ492199	Chen et al. (2010)
1220	VietNam	VietNam	FJ492200	Chen et al. (2010)
1221	VietNam	VietNam	FJ492201	Chen et al. (2010)
1222	VietNam	VietNam	FJ492202	Chen et al. (2010)
1223	VietNam	VietNam	FJ492203	Chen et al. (2010)
1224	VietNam	VietNam	FJ492205	Chen et al. (2010)
1225	VietNam	VietNam	FJ492206	Chen et al. (2010)
1226	VietNam	VietNam	FJ492207	Chen et al. (2010)
1227	VietNam	VietNam	FJ492208	Chen et al. (2010)
1228	VietNam	VietNam	FJ492209	Chen et al. (2010)
1229	VietNam	VietNam	FJ492210	Chen et al. (2010)
1230	VietNam	VietNam	FJ492211	Chen et al. (2010)
1231	VietNam	VietNam	FJ492212	Chen et al. (2010)
1232	VietNam	VietNam	FJ492213	Chen et al. (2010)
1233	VietNam	VietNam	FJ492214	Chen et al. (2010)
1234	VietNam	VietNam	FJ492215	Chen et al. (2010)
1235	VietNam	VietNam	FJ492216	Chen et al. (2010)
1236	VietNam	VietNam	FJ492217	Chen et al. (2010)
1237	VietNam	VietNam	FJ492218	Chen et al. (2010)
1238	VietNam	VietNam	FJ492219	Chen et al. (2010)
1239	VietNam	VietNam	FJ492220	Chen et al. (2010)
1240	VietNam	VietNam	FJ492221	Chen et al. (2010)
1241	VietNam	VietNam	FJ492222	Chen et al. (2010)
1242	VietNam	VietNam	FJ492223	Chen et al. (2010)
1243	Japan	Japanese Black	U87633	Mannen et al. (1998)
1244	Japan	Japanese Black	U87634	Mannen et al. (1998)
1245	Japan	Japanese Black	U87635	Mannen et al. (1998)
1246	Japan	Japanese Black	U87636	Mannen et al. (1998)
1247	Japan	Japanese Black	U87637	Mannen et al. (1998)
1248	Japan	Japanese Black	U87638	Mannen et al. (1998)
1249	Japan	Japanese Black	U87639	Mannen et al. (1998)
1250	Japan	Japanese Black	U87640	Mannen et al. (1998)
1251	Japan	Japanese Black	U87641	Mannen et al. (1998)
1252	Japan	Japanese Black	U87642	Mannen et al. (1998)
1253	Japan	Japanese Black	U87643	Mannen et al. (1998)
1254	Japan	Japanese Black	U87644	Mannen et al. (1998)
1255	Japan	Japanese Black	U87645	Mannen et al. (1998)
1256	Japan	Japanese Black	U87646	Mannen et al. (1998)
1257	Japan	Japanese Black	U87647	Mannen et al. (1998)
1258	Japan	Japanese Black	U87648	Mannen et al. (1998)
1259	Japan	Japanese Black	U87649	Mannen et al. (1998)
1260	Japan	Japanese Black	U87650	Mannen et al. (1998)
1261	Korean	Hanwoo	AB117037	Mannen et al. (2004)
1262	Korean	Hanwoo	AB117038	Mannen et al. (2004)
1263	Korean	Hanwoo	AB117039	Mannen et al. (2004)
1264	Korean	Hanwoo	AB117040	Mannen et al. (2004)
1265	Korean	Hanwoo	AB117041	Mannen et al. (2004)
1266	Korean	Hanwoo	AB117042	Mannen et al. (2004)
1267	Korean	Hanwoo	AB117043	Mannen et al. (2004)
1268	Korean	Hanwoo	AB117044	Mannen et al. (2004)
1269	Korean	Hanwoo	AB117045	Mannen et al. (2004)
1270	Korean	Hanwoo	AB117046	Mannen et al. (2004)
1271	Korean	Hanwoo	AB117047	Mannen et al. (2004)
1272	Korean	Hanwoo	AB117048	Mannen et al. (2004)
1273	Korean	Hanwoo	AB117049	Mannen et al. (2004)
1274	Korean	Hanwoo	AB117050	Mannen et al. (2004)
1275	Korean	Hanwoo	AB117051	Mannen et al. (2004)
1276	Korean	Hanwoo	AB117052	Mannen et al. (2004)
1277	Korean	Hanwoo	AB117053	Mannen et al. (2004)
1278	Korean	Hanwoo	AB117054	Mannen et al. (2004)
1279	Korean	Hanwoo	AB117055	Mannen et al. (2004)
1280	Korean	Hanwoo	AB117056	Mannen et al. (2004)
1281	Korean	Hanwoo	AB117057	Mannen et al. (2004)
1282	Korean	Hanwoo	AB117058	Mannen et al. (2004)
1283	Korean	Hanwoo	AB117059	Mannen et al. (2004)
1284	Mongolia	Mongolia	AB117060	Mannen et al. (2004)
1285	Mongolia	Mongolia	AB117061	Mannen et al. (2004)
1286	Mongolia	Mongolia	AB117062	Mannen et al. (2004)
1287	Mongolia	Mongolia	AB117063	Mannen et al. (2004)
1288	Mongolia	Mongolia	AB117064	Mannen et al. (2004)
1289	Mongolia	Mongolia	AB117065	Mannen et al. (2004)
1290	Mongolia	Mongolia	AB117066	Mannen et al. (2004)
1291	Mongolia	Mongolia	AB117067	Mannen et al. (2004)
1292	Mongolia	Mongolia	AB117068	Mannen et al. (2004)
1293	Mongolia	Mongolia	AB117069	Mannen et al. (2004)
1294	Mongolia	Mongolia	AB117070	Mannen et al. (2004)
1295	Mongolia	Mongolia	AB117071	Mannen et al. (2004)
1296	Mongolia	Mongolia	AB117072	Mannen et al. (2004)
1297	Mongolia	Mongolia	AB117073	Mannen et al. (2004)
1298	Mongolia	Mongolia	AB117074	Mannen et al. (2004)
1299	Mongolia	Mongolia	AB117075	Mannen et al. (2004)
1300	Mongolia	Mongolia	AB117076	Mannen et al. (2004)
1301	Mongolia	Mongolia	AB117077	Mannen et al. (2004)
1302	Mongolia	Mongolia	AB117078	Mannen et al. (2004)
1303	Mongolia	Mongolia	AB117079	Mannen et al. (2004)
1304	Mongolia	Mongolia	AB117080	Mannen et al. (2004)
1305	Mongolia	Mongolia	AB117081	Mannen et al. (2004)
1306	Mongolia	Mongolia	AB117082	Mannen et al. (2004)
1307	Mongolia	Mongolia	AB117083	Mannen et al. (2004)
1308	Mongolia	Mongolia	AB117084	Mannen et al. (2004)
1309	Mongolia	Mongolia	AB117085	Mannen et al. (2004)
1310	Mongolia	Mongolia	AB117086	Mannen et al. (2004)
1311	Mongolia	Mongolia	AB117087	Mannen et al. (2004)
1312	Mongolia	Mongolia	AB117088	Mannen et al. (2004)
1313	Mongolia	Mongolia	AB117089	Mannen et al. (2004)
1314	Mongolia	Mongolia	AB117090	Mannen et al. (2004)
1315	Mongolia	Mongolia	AB117091	Mannen et al. (2004)
1316	Mongolia	Mongolia	AB117092	Mannen et al. (2004)
1317	Russia	Yakut	FJ014247	Kantanen et al. (2009)
1318	Russia	Yakut	FJ014248	Kantanen et al. (2009)
1319	Russia	Yakut	FJ014249	Kantanen et al. (2009)
1320	Russia	Yakut	FJ014250	Kantanen et al. (2009)
1321	Russia	Yakut	FJ014251	Kantanen et al. (2009)
1322	Russia	Yakut	FJ014252	Kantanen et al. (2009)
1323	Russia	Yakut	FJ014253	Kantanen et al. (2009)
1324	Russia	Yakut	FJ014254	Kantanen et al. (2009)
1325	Russia	Yakut	FJ014255	Kantanen et al. (2009)
1326	Russia	Yakut	FJ014256	Kantanen et al. (2009)
1327	Russia	Yakut	FJ014257	Kantanen et al. (2009)
1328	Russia	Yakut	FJ014258	Kantanen et al. (2009)
1329	Russia	Yakut	FJ014259	Kantanen et al. (2009)
1330	Russia	Yakut	FJ014260	Kantanen et al. (2009)
1331	Russia	Yakut	FJ014261	Kantanen et al. (2009)
1332	Russia	Yakut	FJ014262	Kantanen et al. (2009)
1333	Russia	Yakut	FJ014263	Kantanen et al. (2009)
1334	Russia	Yakut	FJ014264	Kantanen et al. (2009)
1335	Russia	Yakut	FJ014265	Kantanen et al. (2009)
1336	Russia	Yakut	FJ014266	Kantanen et al. (2009)
1337	Russia	Yakut	FJ014267	Kantanen et al. (2009)
1338	Russia	Yakut	FJ014268	Kantanen et al. (2009)
1339	Russia	Yakut	FJ014269	Kantanen et al. (2009)
1340	Russia	Yakut	FJ014270	Kantanen et al. (2009)
