# Supplementary material for: Species composition and environmental adaptation of indigenous Chinese cattle
Source: Sci Rep. 2017 Nov 23;7:16196. doi: 10.1038/s41598-017-16438-7 (PMC5700937; doi:10.1038/s41598-017-16438-7)
Supplement: Supplementary file 3 — Supplementary Table S4 [file 41598_2017_16438_MOESM3_ESM.xlsx]

## Sheet: Table S4
Supplementary Table S4. Results of genome-scan for adaptive differentiation and association with environmental and morphological co-variables by BayPass.
SNP name	CHR	POS	XtX (differentiation)	Association with env. PC1 (BF)	Association with env. PC2 (BF)	Association with env. PC3 (BF)	Association with morpho. PC1 (BF)
Hapmap43437-BTA-101873	1	135098	20.987	-13.052	2.068	-13.052	-13.052
ARS-BFGL-NGS-16466	1	267940	18.919	-13.052	-13.052	-13.052	-13.052
Hapmap34944-BES1_Contig627_1906	1	393248	16.684	-7.025	-13.052	-13.052	-13.052
ARS-BFGL-NGS-98142	1	471078	26.057	-13.052	-13.052	-13.052	-13.052
Hapmap53946-rs29015852	1	516404	22.328	-4.006	-13.052	-13.052	-13.052
ARS-BFGL-NGS-66449	1	571340	19.71	-7.025	-13.052	-13.052	-13.052
ARS-BFGL-BAC-32770	1	845494	19.26	-13.052	-13.052	-13.052	-7.025
ARS-BFGL-NGS-65067	1	883895	17.151	-13.052	-13.052	-13.052	-13.052
ARS-BFGL-BAC-31497	1	905632	19.956	-13.052	0.418	-13.052	-13.052
ARS-BFGL-BAC-32722	1	929617	16.667	-13.052	-13.052	-13.052	-13.052
ARS-BFGL-BAC-34682	1	950841	17.321	-13.052	-13.052	-13.052	-13.052
ARS-BFGL-NGS-3964	1	974586	16.494	-13.052	-13.052	-13.052	-7.025
ARS-BFGL-NGS-98203	1	1009504	20.991	-13.052	-13.052	-13.052	-13.052
ARS-BFGL-BAC-2376	1	1114422	14.073	-13.052	-13.052	-13.052	-13.052
BTA-49284-no-rs	1	1209308	23.277	-13.052	-5.259	-13.052	-13.052
ARS-BFGL-BAC-6557	1	1234172	25.354	-2.236	-13.052	-13.052	-13.052
ARS-BFGL-BAC-14857	1	1336351	21.615	-13.052	-13.052	-13.052	-13.052
Hapmap53766-ss46526150	1	1359951	17.562	-13.052	-13.052	-13.052	-13.052
ARS-BFGL-NGS-115971	1	1385605	34.677	-13.052	-13.052	-13.052	-13.052
ARS-BFGL-NGS-62826	1	1436503	23.205	-3.032	-13.052	-13.052	-2.236
BTA-39394-no-rs	1	1513277	23.706	-13.052	-13.052	-13.052	-13.052
ARS-BFGL-NGS-109301	1	1543411	22.122	-13.052	-13.052	-13.052	-13.052
Hapmap24070-BTA-123581	1	1625471	24.623	-5.259	-3.032	-13.052	-13.052
ARS-BFGL-NGS-39992	1	1668494	17.579	-7.025	-13.052	-13.052	-13.052
ARS-BFGL-BAC-13059	1	1760113	21.505	-2.236	-13.052	-13.052	-13.052
ARS-BFGL-BAC-14930	1	1782724	20.565	-4.006	-13.052	-13.052	-13.052
ARS-BFGL-BAC-15552	1	1805584	20.406	-13.052	-13.052	-13.052	-13.052
ARS-BFGL-BAC-15580	1	1828653	20.48	-13.052	-13.052	-13.052	-13.052
ARS-BFGL-NGS-11433	1	1851399	25.791	-4.006	-13.052	-13.052	-13.052
ARS-BFGL-NGS-25183	1	1896112	27.083	5.421	-7.025	-13.052	-5.259
ARS-BFGL-NGS-76349	1	1921756	23.291	-4.006	-13.052	-13.052	-13.052
ARS-BFGL-BAC-16253	1	1953465	18.997	-13.052	-13.052	-13.052	-13.052
ARS-BFGL-BAC-7317	1	1983902	20.584	-13.052	-13.052	-13.052	-13.052
ARS-BFGL-NGS-29653	1	2049400	22.404	-13.052	-13.052	-13.052	-13.052
ARS-BFGL-BAC-14982	1	2089647	19.394	-13.052	-13.052	-13.052	-13.052
BTA-120704-no-rs	1	2128924	19.557	-7.025	-13.052	-13.052	-13.052
ARS-BFGL-BAC-6733	1	2173375	20.204	-13.052	-7.025	-13.052	-13.052
ARS-BFGL-NGS-85297	1	2211567	20.005	-7.025	-13.052	-13.052	-13.052
ARS-BFGL-NGS-16727	1	2291153	16.648	0.418	-13.052	-13.052	-7.025
ARS-BFGL-NGS-115671	1	2313042	18.839	-7.025	-13.052	-13.052	-13.052
ARS-BFGL-NGS-71085	1	2393763	20.367	5.421	-13.052	-13.052	-13.052
ARS-BFGL-NGS-21352	1	2415018	22.835	8.655	-13.052	-13.052	-13.052
ARS-BFGL-NGS-103391	1	2462297	17.841	12.883	-13.052	-13.052	-13.052
ARS-BFGL-NGS-92033	1	2582894	24.152	-13.052	-7.025	-13.052	-13.052
ARS-BFGL-NGS-89044	1	2645246	15.62	-5.259	-13.052	-13.052	-13.052
ARS-BFGL-NGS-79093	1	2676888	21.87	-13.052	-13.052	-13.052	-13.052
ARS-BFGL-NGS-58892	1	2714141	20.114	-13.052	-13.052	-13.052	-13.052
ARS-BFGL-NGS-98287	1	2749920	20.926	4.389	-13.052	-13.052	-13.052
BTB-00001612	1	2771830	19.03	-5.259	-13.052	-13.052	-13.052
Hapmap53592-rs29009975	1	2799458	22.351	-2.236	-13.052	-13.052	-5.259
ARS-BFGL-NGS-15775	1	2847001	17.767	-5.259	-13.052	-13.052	-13.052
ARS-BFGL-NGS-59192	1	2886955	20.538	-13.052	-13.052	-13.052	-13.052
BTB-00001299	1	2942947	16.717	-5.259	-13.052	-13.052	-13.052
ARS-BFGL-NGS-37412	1	2977063	24.241	-5.259	-13.052	-13.052	-13.052
ARS-BFGL-NGS-16784	1	3010948	19.981	-13.052	-13.052	-13.052	-13.052
BTB-02081949	1	3079342	23.375	-13.052	-7.025	-13.052	-13.052
BTB-00001074	1	3116101	22.962	-13.052	-13.052	-13.052	-13.052
ARS-BFGL-NGS-43924	1	3148834	17.527	-4.006	-13.052	-13.052	-13.052
ARS-BFGL-NGS-30999	1	3197378	15.248	1.479	-13.052	-13.052	-13.052
Hapmap57114-rs29012843	1	3248926	26.232	0	3.054	-13.052	-3.032
ARS-USMARC-Parent-DQ381153-rs29012842	1	3249057	23.463	-7.025	8.854	-13.052	6.886
ARS-BFGL-NGS-37505	1	3295844	17.175	-2.236	-13.052	-13.052	-7.025
ARS-BFGL-NGS-107481	1	3343059	18.353	-7.025	-13.052	-13.052	-13.052
ARS-BFGL-NGS-108686	1	3377291	23.406	-13.052	14.733	-13.052	-13.052
BTA-31687-no-rs	1	3404571	18.947	-4.006	-13.052	-13.052	-13.052
ARS-BFGL-NGS-36096	1	3433611	24.173	-13.052	-13.052	-13.052	-13.052
BTA-32603-no-rs	1	3459530	23.216	-13.052	-13.052	-13.052	-13.052
ARS-BFGL-NGS-109014	1	3495838	18.898	-13.052	3.271	-13.052	0.801
ARS-BFGL-NGS-43005	1	3568205	17.973	-13.052	-13.052	-13.052	-13.052
Hapmap59750-rs29024375	1	3601437	17.225	-13.052	-13.052	-13.052	-13.052
BTB-00002335	1	3628012	18.69	-13.052	-13.052	-13.052	-13.052
ARS-BFGL-NGS-107287	1	3649944	17.169	-13.052	-13.052	-13.052	-13.052
Hapmap42514-BTA-33574	1	3687110	18.228	-13.052	-13.052	-13.052	-13.052
ARS-BFGL-NGS-81011	1	3792863	19.022	-1.562	-13.052	-13.052	-13.052
BTB-00002966	1	3913742	13.276	-13.052	-13.052	-13.052	-13.052
ARS-BFGL-BAC-15173	1	3953844	19.319	-13.052	-13.052	-13.052	-13.052
BTA-34568-no-rs	1	4029125	15.806	-3.032	-13.052	-13.052	-13.052
Hapmap42913-BTA-33619	1	4052161	22.604	-7.025	3.477	-13.052	-1.562
BTA-33606-no-rs	1	4076896	26.609	-13.052	-13.052	-13.052	-13.052
BTB-00002687	1	4104195	19.911	-4.006	-13.052	-13.052	-13.052
BTB-01991572	1	4290404	19.835	-13.052	-7.025	-13.052	-13.052
BTB-02105769	1	4311365	16.805	-3.032	-13.052	-13.052	-13.052
ARS-BFGL-NGS-65157	1	4348137	22.964	-13.052	-13.052	-13.052	-7.025
BTB-01996267	1	4451105	16.918	-13.052	-13.052	-13.052	-13.052
Hapmap38555-BTA-101264	1	4602508	19.352	-13.052	-7.025	-13.052	-13.052
BTB-01160486	1	4648383	18.055	-5.259	-13.052	-7.025	1.783
Hapmap60540-rs29021339	1	4727118	17.223	-13.052	-13.052	-13.052	-13.052
Hapmap60652-rs29022048	1	4784221	19.983	-0.462	-13.052	-13.052	-13.052
BTB-01160178	1	4827245	16.952	-13.052	-13.052	-13.052	-13.052
ARS-BFGL-NGS-111125	1	4910208	22.617	1.783	-13.052	-7.025	-7.025
BTB-01160026	1	4933748	20.029	-13.052	-13.052	-13.052	-13.052
BTB-01159977	1	4957717	18.836	-7.025	-13.052	-13.052	-13.052
Hapmap44178-BTA-101248	1	5010974	22.841	-13.052	-13.052	-13.052	-13.052
ARS-BFGL-NGS-114983	1	5034441	18.162	4.551	-13.052	-13.052	-13.052
BTB-01728863	1	5179453	21.8	-4.006	-7.025	-13.052	-13.052
ARS-BFGL-NGS-100349	1	5319965	23.085	-13.052	-13.052	-13.052	3.864
BTB-00003770	1	5398072	18.186	-7.025	-3.032	-13.052	-13.052
BTB-00003715	1	5428215	21.034	-4.006	-13.052	-13.052	-13.052
Hapmap38892-BTA-36614	1	5496635	29.291	-7.025	-13.052	-13.052	-13.052
BTB-00003652	1	5519845	16.001	5.149	-2.236	-13.052	-4.006
BTA-120711-no-rs	1	5541297	19.64	-13.052	3.054	-13.052	-13.052
BTA-36594-no-rs	1	5568133	19.56	11.701	-13.052	-13.052	-13.052
BTA-35637-no-rs	1	5610335	20.452	1.153	-13.052	-13.052	-13.052
BTA-35598-no-rs	1	5712202	17.792	-5.259	-13.052	-13.052	-13.052
Hapmap58931-rs29010773	1	5741816	18.783	-7.025	-13.052	-13.052	-13.052
BTA-15152-rs29026517	1	5776974	20.86	-13.052	-13.052	-13.052	-13.052
BTB-01560572	1	5821018	18.301	-5.259	-13.052	-13.052	-13.052
BTB-01560539	1	5849779	22.607	-13.052	-0.462	-13.052	-13.052
ARS-BFGL-NGS-28832	1	5962522	24.826	-5.259	-13.052	-13.052	-13.052
BTB-01489336	1	5997487	18.614	14.228	-13.052	-13.052	-13.052
ARS-BFGL-NGS-115389	1	6024691	19.493	0.801	-13.052	-13.052	-13.052
BTB-01489466	1	6082018	16.662	-13.052	-13.052	-13.052	-13.052
Hapmap51901-BTA-42438	1	6187555	24.34	-13.052	-13.052	-13.052	-13.052
BTA-43315-no-rs	1	6254730	16.731	-7.025	-13.052	-13.052	-13.052
ARS-BFGL-NGS-41525	1	6383413	18.637	-1.562	-13.052	-7.025	-13.052
Hapmap34831-BES10_Contig712_1090	1	6432366	17.528	-13.052	-7.025	-13.052	-13.052
UA-IFASA-8265	1	6492449	17.883	-13.052	-13.052	-13.052	-13.052
BTA-45221-no-rs	1	6590362	20.771	-13.052	-13.052	-13.052	-13.052
BTA-45181-no-rs	1	6623322	19.008	-5.259	-13.052	-13.052	-13.052
Hapmap39203-BTA-46163	1	6821798	19.38	-13.052	-13.052	-13.052	-13.052
BTA-46228-no-rs	1	6882069	27.067	-5.259	-13.052	-13.052	-13.052
BTA-47159-no-rs	1	6967148	24.428	-7.025	-13.052	-13.052	-13.052
BTA-16441-no-rs	1	7013625	16.167	-13.052	-13.052	-13.052	-13.052
ARS-BFGL-NGS-38621	1	7212793	17.832	0.801	-13.052	-13.052	-13.052
ARS-BFGL-NGS-103833	1	7260284	18.498	-13.052	-7.025	-13.052	-5.259
Hapmap44081-BTA-48210	1	7297592	19.15	-13.052	-13.052	-13.052	-13.052
ARS-BFGL-NGS-114174	1	7344117	19.491	17.922	-7.025	-13.052	-13.052
BTA-48234-no-rs	1	7370460	20.501	-7.025	-13.052	-13.052	-13.052
BTA-29644-no-rs	1	7405025	23.192	-4.006	-13.052	-13.052	-13.052
Hapmap48967-BTA-97940	1	7483936	23.023	3.675	-13.052	-4.006	-13.052
BTB-01493780	1	7530524	28.667	3.271	-4.006	-13.052	-13.052
BTA-50285-no-rs	1	7669386	28.547	2.335	-13.052	-13.052	-13.052
Hapmap41255-BTA-40460	1	7706031	22.881	-7.025	-13.052	-13.052	-13.052
BTA-114657-no-rs	1	7728571	27.846	8.854	-13.052	-13.052	-13.052
BTA-114662-no-rs	1	7782816	23.892	-4.006	-13.052	-13.052	-13.052
ARS-BFGL-NGS-44292	1	8054589	20.947	-7.025	-13.052	-13.052	-13.052
ARS-BFGL-BAC-32146	1	8132280	16.624	-3.032	-13.052	-13.052	-13.052
Hapmap42827-BTA-116887	1	8148041	16.193	-13.052	-13.052	-13.052	-13.052
ARS-BFGL-NGS-109383	1	8217339	17.756	-13.052	-13.052	-13.052	-13.052
ARS-BFGL-NGS-119108	1	8347160	19.552	-13.052	-13.052	-13.052	-13.052
BTA-94232-no-rs	1	8377141	20.447	-7.025	-13.052	-13.052	-13.052
Hapmap49483-BTA-120432	1	8627862	20.901	-13.052	-13.052	-13.052	0
Hapmap59566-rs29024165	1	8837296	15.172	-13.052	-13.052	-13.052	-7.025
Hapmap58026-ss46526282	1	8963404	22.573	-7.025	-13.052	-13.052	-13.052
Hapmap52559-rs29015773	1	8998063	17.96	-13.052	-13.052	-13.052	-13.052
ARS-BFGL-NGS-118398	1	9019409	20.241	-2.236	-13.052	-13.052	-13.052
ARS-BFGL-NGS-40533	1	9072009	17.546	-13.052	-13.052	-13.052	-13.052
ARS-BFGL-NGS-14644	1	9114098	16.214	-7.025	-13.052	-13.052	-7.025
Hapmap39995-BTA-39516	1	9323844	23.423	-3.032	-13.052	-13.052	-13.052
Hapmap50953-BTA-39491	1	9375752	13.845	-13.052	-7.025	-13.052	-13.052
BTA-38496-no-rs	1	9404794	26.12	-13.052	-13.052	-13.052	-13.052
ARS-BFGL-NGS-113570	1	9601018	20.759	8.854	-13.052	10.876	-13.052
Hapmap54975-rs29019203	1	9636803	15.518	-13.052	-13.052	-13.052	-13.052
Hapmap49138-BTA-37549	1	9768177	17.201	-7.025	-13.052	-13.052	-13.052
UA-IFASA-5979	1	9852144	20.163	-13.052	0	-7.025	-13.052
ARS-BFGL-NGS-548	1	9900095	22.774	-13.052	-13.052	-13.052	-13.052
ARS-BFGL-NGS-43310	1	9940497	19.506	-13.052	-13.052	-13.052	-13.052
ARS-BFGL-NGS-1296	1	9942902	18.45	1.783	-13.052	-7.025	-13.052
Hapmap44892-BTA-50337	1	10102749	19.594	-13.052	-4.006	-13.052	-13.052
BTA-50328-no-rs	1	10125531	20.991	0	-5.259	-13.052	-13.052
ARS-BFGL-NGS-108684	1	10149581	24.44	5.149	-13.052	-13.052	-13.052
Hapmap25334-BTA-160518	1	10245714	18.301	-13.052	-13.052	-13.052	-13.052
Hapmap51416-BTA-19350	1	10312136	19.796	-13.052	-13.052	-13.052	-13.052
ARS-BFGL-NGS-113551	1	10369662	27.244	-5.259	-13.052	-13.052	-13.052
ARS-BFGL-NGS-113751	1	10468415	19.518	-13.052	-13.052	-13.052	-3.032
BTA-122626-no-rs	1	10643238	24.336	7.169	-13.052	-13.052	-13.052
ARS-BFGL-NGS-36767	1	10776728	19.298	-13.052	-13.052	-13.052	-13.052
Hapmap40304-BTA-17131	1	10848225	17.463	-7.025	-13.052	-13.052	-13.052
Hapmap38737-BTA-22640	1	11023298	18.911	-13.052	-13.052	-13.052	-13.052
Hapmap54322-rs29009637	1	11158004	18.311	-13.052	-13.052	-13.052	-13.052
BTA-22639-no-rs	1	11255831	20.771	-13.052	-13.052	-13.052	-13.052
BTA-29334-no-rs	1	11400265	18.553	-5.259	-13.052	-13.052	-13.052
BTA-55326-no-rs	1	11635104	24.142	-3.032	-13.052	-13.052	-13.052
ARS-BFGL-NGS-115663	1	11743590	18.672	-13.052	-13.052	-13.052	-13.052
Hapmap55464-rs29015665	1	11865992	24.242	-3.032	-1.562	-3.032	-13.052
BTA-54318-no-rs	1	11887794	24.94	-13.052	-13.052	-13.052	-13.052
BTB-00005611	1	12196038	22.525	-13.052	-13.052	-13.052	-13.052
ARS-BFGL-BAC-14244	1	12342374	17.055	-13.052	-13.052	-13.052	-13.052
Hapmap38791-BTA-89194	1	12587339	17.24	-13.052	-13.052	-13.052	-13.052
ARS-BFGL-BAC-11034	1	12839893	19.207	6.266	-13.052	-13.052	-13.052
Hapmap41477-BTA-20618	1	12889396	16.947	-13.052	-13.052	-13.052	-13.052
ARS-BFGL-BAC-685	1	12996787	21.056	-5.259	-2.236	-13.052	-7.025
Hapmap24222-BTA-88936	1	13089432	20.004	-7.025	-13.052	-13.052	-5.259
ARS-BFGL-NGS-26402	1	14025660	17.667	-13.052	-13.052	-13.052	-13.052
Hapmap24335-BTA-127763	1	14064065	19.776	-13.052	-13.052	-13.052	-5.259
ARS-BFGL-NGS-104754	1	14260986	19.338	-5.259	-13.052	-13.052	-13.052
Hapmap52363-rs29013338	1	14417802	16.568	-3.032	-13.052	-13.052	-13.052
ARS-BFGL-NGS-107530	1	14468037	19.65	-3.032	-13.052	-5.259	-13.052
BTA-28028-no-rs	1	14551165	21.488	0	-13.052	-13.052	5.679
BTB-00502293	1	14587033	21.567	-4.006	-13.052	-13.052	-4.006
BTB-00502247	1	14626307	20.949	-13.052	-13.052	-13.052	-13.052
BTB-00502081	1	14669727	16.182	-13.052	-13.052	-13.052	-13.052
BTA-97382-no-rs	1	14708162	14.74	-7.025	-13.052	-13.052	-7.025
BTB-01224604	1	14853644	20.233	-13.052	-13.052	-13.052	-13.052
Hapmap51685-BTA-113867	1	14876816	18.547	-4.006	-13.052	-13.052	-13.052
ARS-BFGL-NGS-78179	1	15048776	19.528	-5.259	-7.025	-13.052	-13.052
ARS-BFGL-NGS-102441	1	15071831	21.769	-13.052	-13.052	-13.052	-7.025
ARS-BFGL-BAC-13008	1	15091381	17.412	1.783	-13.052	-13.052	-13.052
BTA-113886-no-rs	1	15122719	19.446	-13.052	-5.259	-13.052	-13.052
BTB-01225435	1	15188359	24.797	-13.052	-13.052	-13.052	-13.052
Hapmap58809-rs29017514	1	15528039	15.012	-13.052	-13.052	-13.052	-4.006
BTB-00569345	1	15646164	18.807	-13.052	-13.052	-13.052	-13.052
ARS-BFGL-NGS-95377	1	15677492	16.47	-13.052	-13.052	-13.052	-13.052
BTB-00569130	1	15713535	25.097	-2.236	-13.052	-13.052	-13.052
ARS-BFGL-NGS-109692	1	15796320	20.83	-13.052	-3.032	-13.052	-13.052
BTB-01999110	1	15893046	15.775	-13.052	-7.025	-13.052	-13.052
ARS-BFGL-NGS-32422	1	15937076	17.305	-7.025	-13.052	-7.025	-13.052
UA-IFASA-6298	1	15976386	17.804	-5.259	-13.052	-13.052	-13.052
BTB-01193581	1	16027988	16.48	-3.032	-13.052	-13.052	-13.052
BTA-110801-no-rs	1	16094228	18.118	-5.259	-13.052	-13.052	-13.052
Hapmap50624-BTA-22932	1	16145053	16.088	3.477	-13.052	-13.052	-13.052
ARS-BFGL-NGS-22727	1	16525498	24.206	-5.259	-13.052	-13.052	-7.025
BTB-01872049	1	16585111	19.603	-5.259	-0.978	-13.052	-13.052
BTA-118719-no-rs	1	16673009	21.537	0	-13.052	-13.052	-13.052
Hapmap60239-rs29019581	1	16715975	23.981	-2.236	7.77	-13.052	-13.052
Hapmap25883-BTA-155422	1	16797316	36.155	-13.052	25.352	-13.052	-13.052
BTB-00757888	1	16923285	21.131	-5.259	1.479	-7.025	-13.052
ARS-BFGL-NGS-51809	1	16963232	21.523	2.068	-13.052	-7.025	-13.052
ARS-BFGL-BAC-11101	1	17050262	17.483	-7.025	-13.052	-13.052	-13.052
Hapmap54349-rs29011587	1	17160556	23.355	-13.052	-13.052	-13.052	-13.052
Hapmap48613-BTA-112066	1	17296638	19.394	0.418	-13.052	-13.052	-13.052
BTA-20344-no-rs	1	17330771	17.587	-7.025	-13.052	-13.052	-13.052
ARS-BFGL-NGS-112632	1	17425222	21.286	-7.025	-13.052	-10.039	-13.052
BTB-00005987	1	17448939	18.452	-4.006	-2.236	-7.025	-2.236
Hapmap44269-BTA-67047	1	17504974	14.751	-13.052	-13.052	-13.052	-13.052
ARS-BFGL-NGS-104769	1	17641624	19.021	-4.006	-13.052	-13.052	-13.052
ARS-BFGL-NGS-26632	1	17790637	23.34	-13.052	-13.052	-13.052	-13.052
BTB-00006408	1	17868835	22.531	9.29	-13.052	-13.052	-13.052
Hapmap28603-BTA-123758	1	17930486	20.056	-0.462	-13.052	0.801	-13.052
ARS-BFGL-NGS-99611	1	18002981	18.475	-13.052	-13.052	-13.052	-13.052
BTB-01511592	1	18028700	16.295	-7.025	-13.052	-13.052	-13.052
BTB-01511695	1	18099231	23.26	-13.052	-7.025	-13.052	-13.052
BTB-01511764	1	18131757	17.192	-2.236	-7.025	-13.052	-13.052
BTB-01931918	1	18170722	21.679	-7.025	-1.562	-13.052	-7.025
Hapmap60697-rs29009870	1	18188932	27.08	-5.259	11.815	-13.052	-13.052
Hapmap33466-BTA-107178	1	18285474	21.695	-7.025	-13.052	-13.052	-13.052
Hapmap32384-BTA-160993	1	18437724	24.256	-7.025	-13.052	-13.052	-13.052
BTB-01890165	1	18459886	20.079	-13.052	-13.052	-13.052	-13.052
Hapmap47551-BTA-25902	1	18578077	22.492	-13.052	-13.052	-13.052	-13.052
BTA-26174-no-rs	1	18724083	18.162	-7.025	-13.052	-13.052	-13.052
ARS-BFGL-NGS-111605	1	18758665	15.3	-13.052	-13.052	-13.052	-13.052
BTA-39405-no-rs	1	18980052	27.278	21.537	1.783	-13.052	-13.052
ARS-BFGL-NGS-1416	1	19142015	19.834	10.964	-13.052	-13.052	-0.978
ARS-BFGL-NGS-29732	1	19182174	16.628	-3.032	-13.052	-13.052	-13.052
BTA-119061-no-rs	1	19592552	21.181	-13.052	-13.052	-13.052	-13.052
Hapmap38278-BTA-104803	1	19640294	20.647	-13.052	-13.052	-13.052	-13.052
BTA-39399-no-rs	1	19641727	25.607	1.479	12.657	-13.052	-13.052
UA-IFASA-3994	1	19667901	37.785	17.076	-4.006	-13.052	-3.032
ARS-BFGL-BAC-11761	1	19709807	22.671	-13.052	-13.052	-13.052	-13.052
ARS-BFGL-NGS-116430	1	20084515	22.136	4.389	2.335	-4.006	-13.052
ARS-BFGL-BAC-15578	1	20192420	17.564	7.169	-7.025	-1.562	-13.052
BTA-39438-no-rs	1	20296459	25.263	2.335	-13.052	-13.052	-13.052
Hapmap28872-BTA-162555	1	20419112	20.588	-7.025	-13.052	-5.259	-13.052
Hapmap54489-rs29018413	1	20594409	18.144	-13.052	-13.052	-13.052	-13.052
Hapmap60044-rs29010295	1	20634675	18.773	-13.052	-13.052	-13.052	-13.052
Hapmap26189-BTA-157760	1	20676181	21.805	-13.052	-13.052	-13.052	0.418
ARS-BFGL-NGS-68915	1	20697089	18.46	-7.025	-13.052	-13.052	-7.025
UA-IFASA-1500	1	20775439	22.429	-13.052	-13.052	-13.052	-13.052
Hapmap39987-BTA-25749	1	20849417	21.01	-13.052	-13.052	-13.052	-13.052
ARS-BFGL-NGS-41203	1	20956918	21.518	-7.025	-7.025	-13.052	-13.052
Hapmap49929-BTA-24619	1	21033225	20.891	-13.052	-1.562	-13.052	-7.025
ARS-BFGL-NGS-100534	1	21145921	16.771	-4.006	-13.052	-13.052	-13.052
Hapmap53902-rs29027390	1	21224496	25.862	-4.006	-7.025	-13.052	15.681
BTB-01332122	1	21264221	20.08	-7.025	-13.052	-13.052	-13.052
BTB-01210202	1	21330326	20.356	-5.259	-13.052	-13.052	-13.052
BTB-01210232	1	21429051	17.551	-7.025	-13.052	-13.052	3.675
BTB-01116126	1	21574286	20.293	-13.052	-13.052	-13.052	-13.052
BTB-01116136	1	21600761	21.036	-13.052	-13.052	-13.052	-13.052
Hapmap42716-BTA-88423	1	21629263	22.509	-13.052	-13.052	-13.052	-13.052
BTB-01116164	1	21656798	22.397	-13.052	-13.052	-13.052	-13.052
DPI-50	1	21693513	19.868	-13.052	-13.052	-13.052	-13.052
BTB-01897472	1	21714209	18.101	-7.025	-13.052	-13.052	-13.052
BTA-07140-rs29026807	1	21772072	23.672	-13.052	-7.025	-13.052	-13.052
ARS-BFGL-NGS-51361	1	21864313	19.286	-13.052	-13.052	-13.052	-13.052
ARS-BFGL-BAC-15637	1	21925903	16.26	-13.052	-13.052	-13.052	-13.052
UA-IFASA-9053	1	21965277	15.157	-13.052	-13.052	-13.052	-13.052
Hapmap26157-BTA-148092	1	21992025	16.039	-13.052	-13.052	-13.052	-13.052
ARS-BFGL-NGS-117957	1	22031001	22.995	-13.052	-13.052	-13.052	-13.052
BTB-00010729	1	22074275	24.891	-13.052	-13.052	-13.052	-13.052
BTA-59229-no-rs	1	22110938	21.864	-13.052	-13.052	-13.052	-13.052
ARS-BFGL-NGS-118519	1	22187222	17.836	-13.052	-13.052	-13.052	-13.052
Hapmap58795-rs29016849	1	22387382	18.918	-13.052	-13.052	-7.025	-13.052
BTA-120720-no-rs	1	22407486	19.857	-5.259	-13.052	-13.052	-13.052
BTB-00011076	1	22510052	15.347	-13.052	-13.052	-13.052	-7.025
BTB-01668820	1	22590942	20.89	-4.006	-13.052	-13.052	-13.052
BTB-02025707	1	22630942	22.869	-7.025	-13.052	-13.052	-13.052
BTB-01437861	1	22662759	23.492	-7.025	-13.052	-13.052	-13.052
BTB-01438016	1	22823600	15.898	-13.052	-13.052	-13.052	-13.052
ARS-BFGL-NGS-46591	1	22863734	20.869	-13.052	-13.052	-13.052	-13.052
Hapmap52694-rs29013683	1	22943646	16.771	-13.052	-13.052	-13.052	-13.052
ARS-BFGL-NGS-97225	1	22985729	19.108	-7.025	-13.052	-13.052	-13.052
ARS-BFGL-NGS-29682	1	23170625	16.332	-13.052	-13.052	-13.052	-13.052
BTB-01153241	1	23307655	18.959	-7.025	-13.052	-13.052	-13.052
Hapmap32844-BTA-151959	1	23374361	17.378	-5.259	-13.052	-13.052	-13.052
BTB-01821892	1	23421942	20.571	1.153	-13.052	-3.032	-13.052
BTB-01885509	1	23445630	16.895	-1.562	-13.052	-13.052	-7.025
ARS-BFGL-BAC-16283	1	23489264	20.075	4.708	-13.052	-13.052	-13.052
Hapmap60828-rs29019992	1	23611389	18.775	-5.259	-13.052	-13.052	-13.052
ARS-BFGL-NGS-110541	1	23649052	17.622	4.389	-13.052	-13.052	-13.052
ARS-BFGL-BAC-6737	1	23680672	17.485	-13.052	-13.052	-13.052	-13.052
BTA-49255-no-rs	1	23713018	16.691	0.418	-13.052	-13.052	-13.052
BTA-49259-no-rs	1	23734326	14.918	-13.052	-13.052	-13.052	-13.052
BTA-49269-no-rs	1	23794188	16.945	-5.259	-13.052	-13.052	-13.052
BTB-01976950	1	23869907	19.046	-0.978	-5.259	-13.052	7.77
BTB-00007705	1	23938895	16.346	-7.025	-13.052	-13.052	-13.052
ARS-BFGL-NGS-103546	1	23973432	19.512	-13.052	-13.052	-13.052	-13.052
UA-IFASA-5116	1	24001042	16.092	-13.052	-13.052	-13.052	-13.052
BTB-00010021	1	24039670	17.645	-7.025	-13.052	-13.052	-13.052
BTB-00007882	1	24057738	18.621	-13.052	-13.052	-13.052	-13.052
Hapmap52764-rs29022780	1	24143414	18.929	-13.052	-13.052	-13.052	-13.052
BTA-39462-no-rs	1	24166595	19.39	-2.236	-13.052	-13.052	-13.052
BTB-00008090	1	24196197	14.389	-5.259	-13.052	-13.052	-13.052
BTA-49236-no-rs	1	24255576	21.173	-13.052	-13.052	-13.052	-13.052
BTB-00008277	1	24278057	20.775	-5.259	-13.052	-13.052	-13.052
Hapmap52220-rs29016259	1	24302207	16.122	-4.006	-13.052	-13.052	-13.052
BTA-15153-rs29026518	1	24360390	16.448	-13.052	-13.052	-13.052	-4.006
Hapmap54584-rs29014870	1	24430863	22.386	-5.259	-3.032	-13.052	-13.052
BTB-00014074	1	24503396	17.234	2.827	-13.052	-13.052	-13.052
ARS-BFGL-BAC-11218	1	24549757	15.96	9.169	-3.032	-13.052	-0.462
BTB-00010532	1	24692046	14.996	-7.025	-13.052	-13.052	-13.052
ARS-BFGL-BAC-14984	1	24735033	18.863	-13.052	-13.052	-13.052	-13.052
BTB-00010474	1	24757983	19.253	-5.259	-13.052	-13.052	-7.025
ARS-BFGL-NGS-85045	1	24779790	16.649	-7.025	-7.025	-13.052	-13.052
Hapmap39274-BTA-49324	1	24802375	18.76	0.801	-13.052	-13.052	-13.052
BTA-49319-no-rs	1	24920136	14.751	-7.025	-13.052	-13.052	-13.052
BTB-00009762	1	25010799	16.92	5.802	-13.052	-13.052	-13.052
BTA-49289-no-rs	1	25154731	16.825	-7.025	-13.052	-13.052	-13.052
ARS-BFGL-NGS-103498	1	25244741	16.983	-13.052	-13.052	-13.052	-13.052
Hapmap50707-BTA-49285	1	25271869	17.421	-0.978	-13.052	-13.052	-13.052
ARS-BFGL-BAC-13086	1	25289457	20.801	-7.025	2.335	-13.052	-13.052
BTA-49283-no-rs	1	25426409	17.821	-4.006	-13.052	-13.052	-13.052
ARS-BFGL-BAC-16299	1	25471181	19.795	-7.025	-13.052	-13.052	-13.052
ARS-BFGL-NGS-16145	1	25502991	21.134	-13.052	-13.052	-13.052	-13.052
BTB-00009327	1	25542671	21.585	-13.052	-13.052	-13.052	-13.052
BTB-00009271	1	25576064	27.961	1.153	-13.052	-13.052	-13.052
BTB-00009232	1	25607948	27.093	-7.025	-7.025	-13.052	-13.052
ARS-BFGL-NGS-20807	1	25647321	19.523	-13.052	-13.052	-13.052	-13.052
BTB-00009156	1	25685179	17.77	-13.052	-13.052	-13.052	-13.052
Hapmap26753-BTA-158146	1	25789986	16.247	-13.052	-13.052	-13.052	-13.052
BTA-114108-no-rs	1	25889667	18.649	-13.052	-13.052	-13.052	-13.052
ARS-BFGL-NGS-20230	1	25964080	26.234	-13.052	-13.052	-13.052	-13.052
ARS-BFGL-NGS-36242	1	26038159	21.872	-7.025	-13.052	-13.052	-13.052
ARS-BFGL-NGS-50954	1	26063684	18.439	-13.052	-13.052	-13.052	-13.052
ARS-BFGL-BAC-13724	1	26223335	19.517	-13.052	-13.052	-13.052	-7.025
Hapmap52417-rs29016891	1	26259422	23.953	-4.006	-13.052	-13.052	-13.052
Hapmap50927-BTA-28806	1	26307924	17.895	-4.006	-7.025	-13.052	-4.006
Hapmap59621-rs29013246	1	26393362	17.951	-2.236	-13.052	-13.052	-13.052
ARS-BFGL-NGS-11151	1	26425477	20.556	-13.052	-13.052	-13.052	-13.052
Hapmap50928-BTA-28811	1	26453228	19.855	-7.025	-13.052	-13.052	-13.052
BTB-01265899	1	26674804	21.593	16.683	-13.052	-13.052	-13.052
Hapmap51561-BTA-120459	1	26782245	15.511	-13.052	-13.052	-13.052	-13.052
BTB-01265720	1	26821811	22.595	-13.052	-13.052	-13.052	-13.052
BTB-01265513	1	26873390	19.128	-7.025	-13.052	-13.052	-13.052
BTB-01533869	1	26920553	21.866	-7.025	-13.052	-13.052	-13.052
BTA-108804-no-rs	1	27034490	19.61	-13.052	-13.052	-13.052	-7.025
Hapmap29626-BTA-155192	1	27057982	22.751	-5.259	-7.025	-13.052	-5.259
Hapmap42876-BTA-23541	1	27145992	19.24	-2.236	-13.052	-13.052	-7.025
ARS-BFGL-NGS-115015	1	27181523	22.455	0.801	-13.052	-13.052	-13.052
BTB-00011494	1	27324745	18.385	-5.259	-13.052	-13.052	-13.052
ARS-BFGL-NGS-46004	1	27357510	14.981	-13.052	-13.052	-13.052	-13.052
BTB-01285492	1	27816806	18.445	-7.025	-13.052	-13.052	-13.052
ARS-BFGL-NGS-111117	1	28012133	20.437	-7.025	-13.052	-13.052	-13.052
BTB-01285855	1	28034525	18.371	-13.052	-7.025	-13.052	-13.052
ARS-BFGL-BAC-15050	1	28242625	19.092	-13.052	-13.052	-13.052	-13.052
BTB-01333903	1	28362687	18.19	1.153	-13.052	-13.052	-13.052
Hapmap28062-BTA-163502	1	28485185	17.52	-13.052	-7.025	-13.052	-13.052
BTB-00012150	1	28572974	16.363	-7.025	-13.052	-13.052	-13.052
BTB-00012128	1	28599381	17.439	-0.462	-13.052	-13.052	-13.052
ARS-BFGL-BAC-14387	1	28622946	20.137	-13.052	-5.259	-13.052	-13.052
BTB-00011988	1	28648176	14.976	-13.052	-13.052	-13.052	-13.052
ARS-BFGL-NGS-20624	1	28675718	16.503	-7.025	-13.052	-13.052	-13.052
ARS-BFGL-BAC-15059	1	28868362	18.618	-2.236	-13.052	-13.052	-13.052
ARS-BFGL-NGS-119690	1	28906462	19.348	-13.052	-13.052	-13.052	-13.052
BTA-59279-no-rs	1	28965587	19.18	-13.052	-13.052	-13.052	-13.052
BTB-00012425	1	28978223	19.605	-5.259	-13.052	-13.052	-13.052
BTB-00012448	1	29004968	15.393	-13.052	-13.052	-13.052	-13.052
BTB-01734615	1	29049389	15.453	-7.025	-13.052	-13.052	-13.052
ARS-BFGL-NGS-108911	1	29095768	17.545	-7.025	-13.052	-13.052	-13.052
ARS-BFGL-NGS-74692	1	29151717	17.029	-13.052	-13.052	-13.052	-13.052
BTB-00012560	1	29195211	20.803	-13.052	-13.052	-13.052	-13.052
Hapmap40010-BTA-59286	1	29242993	19.686	-5.259	-13.052	-13.052	-13.052
ARS-BFGL-BAC-11193	1	29303546	21.031	-3.032	-13.052	-13.052	-13.052
ARS-BFGL-NGS-24142	1	29420091	15.881	-13.052	-13.052	-13.052	-13.052
BTB-02049040	1	29696010	21.986	-5.259	-13.052	-13.052	-13.052
ARS-BFGL-BAC-7359	1	29763188	17.045	-13.052	-13.052	-13.052	-0.978
BTA-59299-no-rs	1	29807709	18.269	1.153	-13.052	-13.052	-13.052
BTB-00013370	1	29849130	24.452	-7.025	-13.052	-13.052	-13.052
BTB-00013460	1	29917811	18.408	-4.006	-13.052	-13.052	-13.052
ARS-BFGL-NGS-14285	1	30024945	23.079	-13.052	-13.052	-13.052	-13.052
BTB-01370718	1	30156822	19.893	-13.052	-13.052	-13.052	-13.052
BTB-01490065	1	30224415	22.904	-13.052	-5.259	-13.052	-13.052
ARS-BFGL-NGS-73149	1	30259943	19.551	7.169	-13.052	-13.052	-13.052
BTA-97531-no-rs	1	30333360	21.39	-5.259	-13.052	-13.052	4.86
BTA-18114-no-rs	1	30543596	18.467	-13.052	-13.052	-13.052	-13.052
ARS-BFGL-NGS-40158	1	30570926	15.412	-5.259	-7.025	-13.052	-13.052
BTB-01303393	1	30655372	14.929	-7.025	-13.052	-13.052	-13.052
BTB-01303334	1	30701874	20.406	-5.259	-13.052	-13.052	-13.052
BTA-87372-no-rs	1	30724028	23.039	0	-7.025	-13.052	-13.052
Hapmap32039-BTA-131798	1	30813844	16.747	-13.052	-13.052	-13.052	-13.052
Hapmap50687-BTA-41950	1	30865885	19.284	-4.006	-13.052	-13.052	-13.052
BTB-00013894	1	30987508	22.721	-4.006	-13.052	-13.052	-13.052
BTB-00013847	1	31038475	21.29	-13.052	-13.052	-13.052	-13.052
BTA-110980-no-rs	1	31173269	25.234	-2.236	0.418	-13.052	-13.052
BTB-01653833	1	31206393	21.306	0	-13.052	-13.052	-13.052
BTB-01653794	1	31239593	21.266	-13.052	-13.052	-13.052	-13.052
BTB-01335860	1	31325294	16.583	-3.032	-13.052	-13.052	-13.052
ARS-BFGL-NGS-11623	1	31551425	17.688	-13.052	-13.052	-13.052	-13.052
BTB-01843131	1	31659179	21.064	-13.052	0	-13.052	5.149
ARS-BFGL-NGS-80747	1	31700738	20.05	-7.025	-13.052	-13.052	-13.052
BTB-01955576	1	31815750	19.839	-7.025	-13.052	-13.052	-13.052
ARS-BFGL-NGS-64530	1	31840031	14.551	-13.052	-13.052	-13.052	-13.052
BTB-01755357	1	31870106	14.546	-7.025	-5.259	-13.052	-7.025
BTB-02018681	1	31923335	21.779	-4.006	-13.052	-13.052	-13.052
Hapmap43017-BTA-69173	1	32036293	19.531	-13.052	-13.052	-13.052	-13.052
ARS-BFGL-NGS-1179	1	32115552	22.255	-2.236	-13.052	-13.052	-13.052
Hapmap38175-BTA-69177	1	32309198	23.652	4.708	-13.052	-13.052	-13.052
BTB-00014686	1	32411801	21.313	-5.259	-13.052	-13.052	-13.052
BTB-00014722	1	32449976	21.208	-5.259	-7.025	-13.052	-13.052
ARS-BFGL-NGS-81358	1	32476659	20.392	-13.052	-13.052	-13.052	-13.052
BTB-00015102	1	32598751	19.144	8.919	-13.052	-13.052	-13.052
BTB-00015164	1	32700496	22.09	7.521	-13.052	-13.052	-13.052
Hapmap40138-BTA-69192	1	32781614	22.649	0	-13.052	-13.052	-13.052
ARS-BFGL-NGS-19127	1	32883377	21.933	2.335	-4.006	-13.052	-13.052
BTA-69212-no-rs	1	32961952	21.375	-7.025	-13.052	-13.052	-7.025
BTB-00015961	1	33068789	20.492	-5.259	-7.025	-13.052	-13.052
BTB-00016058	1	33098389	21.281	1.479	-13.052	0.418	-13.052
Hapmap48855-BTA-69221	1	33125906	18.651	-13.052	-13.052	-13.052	-13.052
BTA-69226-no-rs	1	33176151	17.023	-13.052	-13.052	-13.052	-13.052
BTB-00901823	1	33284142	17.964	-13.052	-13.052	-13.052	-13.052
BTB-00901868	1	33305018	18.569	-4.006	-13.052	-13.052	-13.052
BTB-00902072	1	33376191	18.643	-13.052	-13.052	-13.052	-13.052
BTB-00902144	1	33407744	17.462	-7.025	-7.025	-13.052	-13.052
ARS-BFGL-NGS-45064	1	33487311	19.479	-5.259	-13.052	-13.052	-13.052
Hapmap43403-BTA-91448	1	33535419	18.501	-13.052	-13.052	-13.052	-13.052
BTB-01419032	1	33561227	17.996	-7.025	-13.052	-13.052	-13.052
BTA-91456-no-rs	1	33593708	21.538	-13.052	-13.052	-13.052	-13.052
Hapmap34824-BES10_Contig592_452	1	33641578	15.035	-4.006	-13.052	-13.052	-13.052
BTB-01419286	1	33673851	16.462	-13.052	-13.052	-13.052	-13.052
BTA-60805-no-rs	1	33752708	17.528	-7.025	-13.052	-13.052	-13.052
BTB-00929993	1	33806073	19.106	-7.025	-13.052	-13.052	-13.052
Hapmap55373-rs29027574	1	33933829	19.041	-2.236	-13.052	-13.052	-13.052
BTB-00930093	1	33970922	20.709	-5.259	-13.052	-13.052	-13.052
BTB-00930215	1	33995685	23.148	-13.052	-7.025	-13.052	-13.052
BTB-00930351	1	34033754	19.189	-13.052	-13.052	-13.052	-13.052
BTB-01965833	1	34179096	23.355	-13.052	-13.052	-13.052	-13.052
BTB-01965810	1	34202504	20.263	-13.052	-13.052	-13.052	-13.052
Hapmap43629-BTA-60810	1	34240957	16.662	-5.259	-4.006	-7.025	-7.025
Hapmap47907-BTA-29493	1	34337867	19.135	3.271	-13.052	-13.052	-13.052
Hapmap43823-BTA-27227	1	34362750	16.038	-2.236	-13.052	-13.052	-13.052
BTB-01890914	1	34386012	15.737	-13.052	-13.052	-13.052	-13.052
UA-IFASA-4161	1	34407892	16.204	-3.032	-13.052	-13.052	-13.052
BTB-01210899	1	34450639	16.911	-13.052	-13.052	-13.052	-13.052
BTB-00017000	1	34515637	18.881	-7.025	-13.052	-13.052	-13.052
BTA-79188-no-rs	1	34562999	18.443	3.675	-13.052	-13.052	-13.052
BTB-01210835	1	34613754	17.974	-7.025	-13.052	-13.052	-13.052
BTB-01210806	1	34635120	19.424	11.815	-13.052	-13.052	-13.052
BTA-111133-no-rs	1	34734151	21.001	4.389	-7.025	-13.052	-13.052
ARS-BFGL-NGS-100434	1	34864497	21.144	-5.259	-13.052	-13.052	-13.052
ARS-BFGL-NGS-28489	1	34970709	19.837	-2.236	-13.052	-13.052	-13.052
Hapmap32018-BTA-123851	1	35157504	17.218	2.068	-13.052	-13.052	-13.052
BTB-00016898	1	35314693	15.864	-2.236	-13.052	-13.052	-13.052
BTB-00016906	1	35367693	15.424	-13.052	-13.052	-13.052	-13.052
ARS-BFGL-NGS-60721	1	35406392	17.217	-10.039	-5.259	-13.052	-13.052
Hapmap24792-BTA-123860	1	35561495	21.423	-7.025	-13.052	-13.052	-13.052
DPI-2	1	35604177	17.105	-4.006	-0.978	7.929	-13.052
ARS-BFGL-BAC-837	1	35692760	14.798	-13.052	-13.052	-13.052	-13.052
BTB-00017157	1	35812530	18.774	-13.052	-13.052	-13.052	-13.052
Hapmap40144-BTA-79228	1	35892692	19.835	-1.562	-2.236	-13.052	-13.052
Hapmap41641-BTA-79222	1	35952652	19.168	3.271	-5.259	-13.052	-13.052
ARS-BFGL-BAC-4996	1	36059447	18.979	-13.052	-13.052	-7.025	-13.052
Hapmap57330-rs29009759	1	36086641	20.565	-7.025	-13.052	-13.052	-13.052
BTA-79216-no-rs	1	36119886	18.112	-13.052	-13.052	-5.259	-5.259
BTB-00017697	1	36181744	22.916	-13.052	-13.052	-7.025	-13.052
ARS-BFGL-BAC-11284	1	36209316	16.684	-13.052	-13.052	-13.052	-13.052
ARS-BFGL-NGS-116207	1	36239709	19.2	-7.025	-4.006	-13.052	-13.052
Hapmap50474-BTA-79209	1	36267086	24.517	-7.025	16.9	-13.052	-13.052
BTB-00017422	1	36293997	15.65	-4.006	-13.052	-13.052	-13.052
BTA-79205-no-rs	1	36374201	19.826	-13.052	-13.052	-13.052	-7.025
Hapmap43356-BTA-79201	1	36399349	17.773	-13.052	-13.052	-13.052	-13.052
ARS-BFGL-NGS-44057	1	36636902	24.904	2.335	-13.052	-13.052	-13.052
Hapmap49369-BTA-89952	1	36824286	19.326	-3.032	-13.052	-13.052	-13.052
DPI-27	1	36985868	17.43	0.418	-13.052	-13.052	-13.052
BTA-111760-no-rs	1	37017145	19.859	-13.052	-13.052	-13.052	-5.259
DPI-28	1	37046480	15.133	2.068	-13.052	-13.052	-13.052
ARS-BFGL-BAC-11938	1	37088650	18.945	-7.025	-13.052	-13.052	-13.052
Hapmap46343-BTA-111768	1	37117597	23.568	-5.259	-13.052	-10.039	-13.052
BTA-111771-no-rs	1	37174447	27.201	22.249	7.606	-2.236	-13.052
ARS-BFGL-NGS-84905	1	37209389	25.783	-7.025	-13.052	-13.052	-13.052
BTA-120277-no-rs	1	37245658	22.034	-13.052	-7.025	-13.052	-13.052
ARS-BFGL-NGS-12168	1	37321005	21.62	-13.052	-13.052	-13.052	-13.052
ARS-BFGL-BAC-14429	1	37355979	20.548	-13.052	-13.052	-13.052	-13.052
Hapmap39875-BTA-97144	1	37385708	18.235	-13.052	-13.052	-13.052	-13.052
Hapmap29197-BTA-97143	1	37430753	25.83	-13.052	-13.052	-13.052	-7.025
Hapmap42111-BTA-122184	1	37500892	19.01	-1.562	-13.052	-13.052	-13.052
ARS-BFGL-NGS-23720	1	37542495	21.004	-13.052	-13.052	-13.052	-13.052
Hapmap25605-BTA-155012	1	37633970	22.224	-7.025	-13.052	-13.052	-13.052
ARS-BFGL-NGS-114608	1	37909243	18.674	-13.052	-13.052	-13.052	-13.052
BTA-115317-no-rs	1	38098101	24.477	-13.052	-13.052	-13.052	-13.052
ARS-BFGL-NGS-42813	1	38230818	17.272	-13.052	-13.052	-13.052	-13.052
ARS-BFGL-NGS-85768	1	38307976	20.032	-13.052	-13.052	-13.052	-13.052
Hapmap51081-BTA-89053	1	38378215	16.375	-4.006	1.783	-13.052	-3.032
ARS-BFGL-NGS-97815	1	38624975	16.194	-4.006	-13.052	-13.052	-13.052
BTA-109574-no-rs	1	38811666	16.091	1.783	-13.052	-13.052	-13.052
ARS-BFGL-NGS-26011	1	38908284	23.441	-1.562	-13.052	-13.052	-13.052
BTA-96881-no-rs	1	38982951	17.717	-13.052	-13.052	-13.052	-13.052
ARS-BFGL-NGS-84347	1	39083240	21.2	-13.052	-1.562	-13.052	-7.025
Hapmap47738-BTA-79246	1	39259346	21.217	-7.025	-13.052	-13.052	1.153
ARS-BFGL-BAC-12579	1	39339779	17.666	0	-7.025	-13.052	-13.052
Hapmap27571-BTA-123885	1	39500943	15.501	-13.052	-13.052	-13.052	-13.052
ARS-BFGL-NGS-107020	1	39572166	19.533	-5.259	-13.052	-13.052	-13.052
BTB-00018760	1	39653311	18.964	-7.025	-7.025	-4.006	-5.259
Hapmap38790-BTA-87413	1	39692931	22.501	10.116	-13.052	-13.052	-13.052
ARS-BFGL-BAC-13195	1	39754319	16.885	-13.052	-13.052	-13.052	-13.052
ARS-BFGL-NGS-34353	1	39813886	20.314	-13.052	-13.052	-13.052	-13.052
BTB-00018408	1	39922217	17.463	2.588	-13.052	-13.052	-13.052
BTB-00018345	1	39973939	21.702	-7.025	-13.052	-13.052	-13.052
BTA-117821-no-rs	1	40078462	21.292	-13.052	-13.052	-13.052	-13.052
ARS-BFGL-NGS-86662	1	40206017	24.667	-13.052	-13.052	-13.052	-13.052
ARS-BFGL-BAC-13216	1	40258896	25.302	-13.052	-13.052	-13.052	-2.236
ARS-BFGL-NGS-110537	1	40300907	19.069	-13.052	-13.052	-13.052	-13.052
ARS-BFGL-NGS-23908	1	40323085	21.525	-13.052	-13.052	-13.052	-13.052
BTB-01250420	1	40353369	16.165	-13.052	-13.052	-13.052	-13.052
ARS-BFGL-NGS-111921	1	40427450	17.38	-5.259	-13.052	-13.052	-7.025
BTB-01952363	1	40465985	18.635	-13.052	-13.052	-13.052	-13.052
BTA-111731-no-rs	1	40495849	18.866	-13.052	-13.052	-13.052	-13.052
ARS-BFGL-NGS-32825	1	40540792	15.579	-13.052	-13.052	-13.052	-13.052
BTB-01462455	1	40589118	19.116	-0.978	-13.052	-7.025	-13.052
Hapmap34927-BES7_Contig453_1164	1	40621580	16.044	-7.025	-13.052	-13.052	-13.052
Hapmap38709-BTA-88324	1	40656841	19.553	-13.052	-13.052	-13.052	-13.052
BTB-01555269	1	40794773	13.883	-1.562	-13.052	-13.052	-13.052
BTB-01555328	1	40830066	18.817	3.271	-13.052	-13.052	-13.052
ARS-BFGL-NGS-104431	1	40854754	14.928	-13.052	-13.052	-13.052	-13.052
ARS-BFGL-NGS-45335	1	40879690	26.59	-13.052	-7.025	-13.052	-13.052
BTB-01135743	1	41067306	19.47	-13.052	-13.052	-13.052	-13.052
Hapmap23514-BTA-150593	1	41089334	19.773	-13.052	-13.052	-13.052	-13.052
Hapmap47786-BTA-95575	1	41191350	20.435	-13.052	-13.052	-13.052	-13.052
BTA-95584-no-rs	1	41315418	22.333	-5.259	-7.025	-13.052	-13.052
Hapmap38103-BTA-28646	1	41417336	18.88	1.479	-13.052	-13.052	-13.052
Hapmap33759-BTA-160998	1	41441063	26.251	-4.006	-13.052	-13.052	-13.052
BTA-122159-no-rs	1	41490266	17.781	-4.006	-13.052	-13.052	-13.052
ARS-BFGL-NGS-106725	1	41577955	21.28	-7.025	-13.052	-13.052	-13.052
Hapmap54599-rs29019617	1	41608221	16.314	-3.032	-13.052	-13.052	-13.052
ARS-BFGL-NGS-118356	1	41732937	16.292	-13.052	-13.052	-13.052	-13.052
ARS-BFGL-NGS-63816	1	41756440	19.437	-13.052	-13.052	-13.052	-13.052
Hapmap48210-BTA-120730	1	41834501	19.393	-13.052	-13.052	-13.052	-13.052
BTB-00019290	1	41870746	22.344	-7.025	4.389	-13.052	9.169
ARS-BFGL-NGS-106432	1	41893320	16.16	-4.006	-13.052	-13.052	-13.052
ARS-BFGL-BAC-15157	1	41913980	17.693	-13.052	-7.025	-13.052	-13.052
ARS-BFGL-NGS-43530	1	41955764	22.265	-13.052	-13.052	-13.052	-13.052
BTB-00019496	1	41999570	16.093	-13.052	-13.052	-13.052	-7.025
BTB-01708786	1	42142033	18.105	-5.259	-7.025	-13.052	-13.052
BTB-01955018	1	42265516	23.199	-7.025	-7.025	-13.052	-13.052
BTA-104608-no-rs	1	42295681	15.552	-13.052	-13.052	-13.052	-13.052
BTB-01567958	1	42370661	16.973	-13.052	-13.052	-13.052	-13.052
BTB-00019582	1	42493010	19.657	-13.052	-13.052	-13.052	-7.025
ARS-BFGL-NGS-10059	1	42542346	18.334	-7.025	-13.052	-13.052	-13.052
BTA-89689-no-rs	1	42570535	19.784	-13.052	-13.052	-13.052	-13.052
Hapmap53820-rs29010070	1	42620205	24.055	-13.052	-13.052	-13.052	-13.052
BTB-00019705	1	42721268	22.317	8.789	-13.052	-13.052	-13.052
BTB-00019769	1	42771916	22.65	-13.052	-13.052	-13.052	-13.052
BTB-01136210	1	42813943	21.027	-7.025	3.864	-13.052	-13.052
ARS-BFGL-NGS-12781	1	42843006	17.267	-13.052	-13.052	-13.052	-13.052
Hapmap60973-rs29018366	1	42890259	27.629	-7.025	-13.052	-13.052	-13.052
Hapmap23873-BTA-139450	1	42926817	21.869	-0.462	-7.025	-0.978	-13.052
ARS-BFGL-BAC-15804	1	42960837	17.475	-13.052	-13.052	-13.052	-7.025
BTB-00019912	1	43067020	19.381	-4.006	-13.052	-7.025	-13.052
Hapmap52536-rs29011297	1	43082466	19.097	-5.259	-13.052	-13.052	-13.052
Hapmap46502-BTA-89692	1	43092980	20.382	-4.006	-13.052	-13.052	-13.052
ARS-BFGL-NGS-89857	1	43145332	19.586	-5.259	-13.052	-7.025	-13.052
BTA-89698-no-rs	1	43181180	16.466	-0.978	-13.052	-13.052	-13.052
Hapmap59911-rs29013984	1	43246545	21.249	-3.032	6.375	-13.052	-13.052
BTA-89708-no-rs	1	43293171	17.474	-7.025	-13.052	-13.052	-13.052
BTB-00020263	1	43317853	14.624	-13.052	-13.052	-13.052	-13.052
Hapmap47773-BTA-89713	1	43344918	14.892	-3.032	-13.052	-13.052	-13.052
BTA-89717-no-rs	1	43383595	18.633	-13.052	-13.052	-13.052	-13.052
BTB-00020638	1	43424668	18.164	0.418	-7.025	-13.052	-13.052
BTB-00020648	1	43449434	21.019	-13.052	-13.052	-13.052	-13.052
BTA-89719-no-rs	1	43471154	19.555	-7.025	-13.052	-13.052	-13.052
ARS-BFGL-NGS-19097	1	43541278	18.336	1.153	-13.052	-13.052	-13.052
ARS-BFGL-NGS-106743	1	43569660	22.429	-5.259	-7.025	-13.052	-13.052
ARS-BFGL-NGS-118112	1	43670143	22.978	-13.052	-13.052	-13.052	-13.052
ARS-BFGL-NGS-96886	1	43694788	21.729	-13.052	-13.052	-13.052	-13.052
Hapmap49368-BTA-89726	1	43735256	18.727	-7.025	-13.052	-13.052	-13.052
Hapmap28225-BTA-123915	1	43800144	26.149	-0.978	-13.052	-13.052	-13.052
ARS-BFGL-NGS-116079	1	43861492	18.573	-13.052	-13.052	-13.052	-13.052
ARS-BFGL-NGS-118317	1	43932562	14.756	-13.052	-13.052	-13.052	-13.052
Hapmap57419-rs29025772	1	43989116	16.938	-13.052	-13.052	-13.052	-13.052
Hapmap43396-BTA-89742	1	44019050	19.363	-5.259	-13.052	-13.052	-13.052
ARS-BFGL-NGS-106220	1	44092637	23.121	-13.052	-13.052	-13.052	-13.052
BTB-00021247	1	44143107	20.74	-7.025	-13.052	-13.052	-5.259
BTA-89748-no-rs	1	44176118	20.08	-13.052	-13.052	-13.052	-13.052
BTB-00021385	1	44250030	22.889	-7.025	-13.052	-13.052	-13.052
BTB-01788892	1	44446453	21.623	-7.025	-13.052	-13.052	-13.052
BTA-15338-no-rs	1	44593858	14.842	-13.052	-13.052	-13.052	-13.052
ARS-BFGL-NGS-99002	1	44623201	19.608	-7.025	-13.052	-13.052	-13.052
BTA-86397-no-rs	1	44643255	18.136	-7.025	-13.052	-13.052	-13.052
ARS-BFGL-NGS-4086	1	44692942	20.118	-7.025	-13.052	-13.052	-13.052
ARS-BFGL-NGS-73542	1	44752791	18.847	-13.052	-13.052	-13.052	-13.052
ARS-BFGL-NGS-19721	1	44776759	16.212	-7.025	-13.052	-13.052	-13.052
ARS-BFGL-NGS-99064	1	44813737	23.172	0.801	-13.052	-13.052	-13.052
BTA-105868-no-rs	1	44883531	17.971	-2.236	-13.052	-13.052	-13.052
BTB-01585499	1	44922334	22.023	-7.025	-13.052	-13.052	-13.052
ARS-BFGL-NGS-90894	1	44985808	17.118	-13.052	-13.052	-13.052	-13.052
ARS-BFGL-NGS-83544	1	45113934	18.281	-13.052	-13.052	-13.052	-13.052
ARS-BFGL-NGS-75951	1	45375265	16.923	-13.052	-13.052	-13.052	-13.052
BTA-95285-no-rs	1	45452593	18.433	-5.259	-5.259	-13.052	-13.052
BTB-01462206	1	45515052	16.878	-13.052	-13.052	-13.052	-13.052
BTB-01462237	1	45546359	14.661	-7.025	-13.052	-13.052	-13.052
ARS-BFGL-NGS-68706	1	45569587	22.081	7.348	-13.052	-13.052	-13.052
ARS-BFGL-NGS-113748	1	45592209	17.933	-2.236	-13.052	-7.025	-13.052
Hapmap38803-BTA-104250	1	45614604	32.863	-13.052	-13.052	-13.052	-7.025
ARS-BFGL-NGS-119382	1	45657940	21.175	-13.052	-0.978	-13.052	14.434
BTB-00478347	1	45772634	17.343	-13.052	-13.052	-13.052	-13.052
ARS-BFGL-NGS-10512	1	45804182	18.652	-7.025	-13.052	-13.052	-5.259
BTB-01781942	1	45830593	19.03	-13.052	-13.052	-13.052	-13.052
BTA-90373-no-rs	1	45864540	24.003	2.335	3.271	-13.052	-13.052
ARS-BFGL-NGS-34687	1	45900804	17.191	-7.025	-13.052	-13.052	-13.052
BTB-01462011	1	45926861	27.481	-2.236	-13.052	-13.052	-13.052
BTB-01461996	1	45957974	28.551	-13.052	-13.052	-13.052	-13.052
ARS-BFGL-NGS-31674	1	46038017	25.896	-0.978	-13.052	-13.052	-13.052
BTA-10863-rs29016414	1	46118784	20.496	-13.052	-13.052	-13.052	-13.052
BTA-95262-no-rs	1	46138869	26.09	-7.025	0.418	-13.052	-13.052
ARS-BFGL-NGS-114234	1	46283541	30.835	-4.006	-13.052	-13.052	-7.025
BTA-89820-no-rs	1	46321775	20.006	-3.032	-13.052	-13.052	-13.052
UA-IFASA-4106	1	46402519	19.817	-5.259	-13.052	-13.052	-13.052
BTB-00468519	1	46556034	17.616	-3.032	-13.052	-13.052	-13.052
ARS-BFGL-NGS-67684	1	46620571	23.332	3.864	-13.052	-13.052	-13.052
BTB-00468485	1	46648008	17.121	-7.025	-13.052	-5.259	-13.052
BTB-00468476	1	46675519	16.175	-2.236	-13.052	-13.052	-13.052
BTB-01608930	1	46778649	21.033	0.418	-13.052	-13.052	4.046
BTA-109011-no-rs	1	46926971	20.335	-13.052	-13.052	-13.052	-13.052
Hapmap39710-BTA-108633	1	47011181	17.728	-13.052	-5.259	-13.052	-13.052
ARS-BFGL-NGS-41577	1	47123160	19.213	-13.052	-13.052	-13.052	-13.052
ARS-BFGL-NGS-23106	1	47251774	23.354	-0.462	-7.025	-13.052	-13.052
Hapmap40153-BTA-99041	1	47296021	17.746	-13.052	-13.052	-13.052	-13.052
ARS-BFGL-BAC-24524	1	47389301	18.438	-13.052	-13.052	-13.052	-13.052
Hapmap55429-rs29012753	1	47417243	16.994	-2.236	-5.259	-13.052	-7.025
BTB-02090792	1	47445935	22.15	-3.032	-13.052	-13.052	-13.052
BTB-01702372	1	47479177	21.882	-13.052	-13.052	-13.052	-13.052
BTB-01572184	1	47524118	16.667	-2.236	-13.052	-13.052	-13.052
Hapmap43751-BTA-104783	1	47552065	19.437	-13.052	-13.052	-13.052	-13.052
Hapmap27626-BTA-155536	1	47637704	22.116	-13.052	-13.052	-13.052	-13.052
BTB-01967977	1	47669197	22.825	-5.259	-13.052	-13.052	-13.052
BTB-01663516	1	47701359	17.057	-7.025	-13.052	-13.052	-13.052
Hapmap32121-BTA-156159	1	47771799	25.955	-7.025	-0.462	-13.052	-7.025
BTB-01202368	1	47788706	20.88	-4.006	6.04	-13.052	-13.052
BTB-01202377	1	47807494	16.472	-5.259	-7.025	-13.052	-13.052
BTA-122400-no-rs	1	47831916	23.201	3.271	-0.978	-13.052	-13.052
Hapmap60003-rs29024905	1	47856002	21.598	-5.259	-5.259	-13.052	-13.052
ARS-BFGL-NGS-105365	1	48026603	19.657	-13.052	-7.025	-13.052	-13.052
ARS-BFGL-NGS-73983	1	48105788	17.989	-7.025	-7.025	-13.052	-13.052
ARS-BFGL-BAC-16973	1	48130491	21.406	-0.462	-13.052	-13.052	-13.052
Hapmap49948-BTA-29490	1	48181287	19.094	-13.052	-13.052	-13.052	-13.052
BTB-00021951	1	48222988	21.863	-13.052	-7.025	-13.052	-13.052
BTB-00021776	1	48394374	18.191	-5.259	-13.052	-13.052	-13.052
Hapmap59092-rs29024583	1	48425887	26.969	-5.259	7.85	-13.052	-13.052
Hapmap38806-BTA-110152	1	48629895	14.628	-13.052	-13.052	-13.052	-13.052
BTB-01645280	1	48701612	19.643	-7.025	-13.052	-13.052	-13.052
Hapmap26719-BTA-151471	1	48772543	19.95	-13.052	-13.052	-13.052	-13.052
BTB-01146838	1	48802718	17.925	-7.025	-13.052	-13.052	-13.052
ARS-BFGL-NGS-49634	1	48971016	21.135	-4.006	-13.052	-13.052	-13.052
BTB-00132817	1	49161822	20.186	-13.052	-13.052	-13.052	-13.052
BTA-113021-no-rs	1	49230292	18.29	-5.259	-13.052	-13.052	-13.052
BTB-01077379	1	49279500	16.176	-13.052	-13.052	-13.052	-13.052
BTB-01077277	1	49318678	21.779	-7.025	-13.052	-13.052	-13.052
Hapmap57446-rs29023998	1	49393074	19.669	-7.025	-13.052	-13.052	-13.052
Hapmap50571-BTA-112994	1	49436561	25.469	-5.259	-13.052	-13.052	-13.052
BTA-103555-no-rs	1	49480638	24.271	-3.032	-13.052	-13.052	-13.052
BTB-01077007	1	49532893	15.332	2.068	-13.052	-13.052	-13.052
Hapmap50221-BTA-112986	1	49578738	20.499	-0.978	-13.052	-13.052	-13.052
ARS-BFGL-BAC-15402	1	50191130	16.038	-7.025	-13.052	-13.052	-13.052
BTB-01699628	1	50230596	20.521	-13.052	-13.052	-13.052	-13.052
BTA-114651-no-rs	1	50252331	22.538	-13.052	-13.052	-13.052	-13.052
Hapmap24476-BTA-130730	1	50291207	24.367	-13.052	-13.052	-13.052	-13.052
Hapmap41715-BTA-100026	1	50320575	17.178	-5.259	-13.052	-13.052	-13.052
Hapmap30497-BTA-123949	1	50359829	23.017	-13.052	-13.052	-13.052	-13.052
BTB-00022097	1	50410352	18.2	-4.006	-13.052	-13.052	-13.052
BTB-00022142	1	50434457	19.266	-13.052	-13.052	-13.052	-13.052
Hapmap49829-BTA-101896	1	50574353	19.065	-13.052	-13.052	-13.052	-13.052
Hapmap29401-BTA-152822	1	50621585	19.508	-7.025	-13.052	7.169	-13.052
BTB-01164952	1	50652927	28.092	-3.032	7.689	-13.052	-13.052
Hapmap52897-rs29012790	1	50732049	19.458	-7.025	-13.052	-13.052	-13.052
BTB-01164879	1	50775613	19.077	-4.006	-13.052	-13.052	-13.052
BTB-00022352	1	50815882	22.781	-1.562	-13.052	-13.052	-13.052
Hapmap41716-BTA-100042	1	50884893	20.563	-13.052	-13.052	-13.052	-13.052
ARS-BFGL-NGS-103521	1	50993685	18.322	-13.052	-13.052	-13.052	-13.052
ARS-BFGL-NGS-101533	1	51033230	25.566	-7.025	-13.052	-13.052	-13.052
ARS-BFGL-NGS-6521	1	51169451	20.117	-7.025	-13.052	-13.052	-13.052
ARS-BFGL-NGS-14638	1	51211635	21.102	-3.032	-13.052	-13.052	-13.052
Hapmap42747-BTA-97910	1	51258380	20.392	3.864	-5.259	-13.052	-13.052
BTB-00184675	1	51289087	17.808	-13.052	-13.052	-13.052	-13.052
ARS-BFGL-NGS-27696	1	51329816	23.555	-13.052	-13.052	-13.052	-13.052
BTB-01661970	1	51403723	24.305	-5.259	2.588	-13.052	-7.025
ARS-BFGL-NGS-80227	1	51598998	20.716	-2.236	-7.025	-0.978	-13.052
BTB-01303321	1	51654778	15.658	-3.032	-13.052	-13.052	-13.052
UA-IFASA-6260	1	51721572	15.946	-13.052	-13.052	-13.052	-13.052
BTA-07486-rs29027151	1	51768647	20.436	-13.052	-13.052	-13.052	-13.052
BTB-00023322	1	51994611	21.01	-7.025	-13.052	-13.052	-13.052
ARS-BFGL-NGS-26781	1	52135065	23.46	-13.052	10.921	-13.052	-13.052
Hapmap23148-BTA-123974	1	52251694	15.948	-7.025	-13.052	-13.052	-13.052
UA-IFASA-5103	1	52306846	22.566	-7.025	-1.562	-5.259	-13.052
ARS-BFGL-NGS-105123	1	52409229	19.73	-13.052	-13.052	-13.052	-13.052
BTB-01743557	1	52430945	17.077	-13.052	-13.052	-13.052	-13.052
ARS-BFGL-NGS-17305	1	52493772	17.765	-13.052	-13.052	-13.052	-13.052
Hapmap42392-BTA-100065	1	52537365	19.878	-7.025	-4.006	-13.052	-13.052
ARS-BFGL-BAC-17968	1	52607381	17.862	-13.052	-13.052	-13.052	-13.052
ARS-BFGL-NGS-112553	1	52644883	18.563	-13.052	-13.052	-13.052	-13.052
BTA-100060-no-rs	1	52676405	18.463	-13.052	-13.052	-13.052	-13.052
ARS-BFGL-BAC-23725	1	52696732	20.598	-13.052	-13.052	-13.052	-13.052
BTA-120739-no-rs	1	52801665	16.576	-13.052	-13.052	-13.052	-13.052
BTA-100058-no-rs	1	52870293	17.96	-13.052	-7.025	-13.052	-13.052
BTB-00026002	1	52874728	19.206	-2.236	-7.025	-13.052	-13.052
Hapmap33710-BTA-110763	1	52915041	25.29	-13.052	-13.052	-13.052	-13.052
Hapmap27147-BTA-124015	1	52953518	19.247	-13.052	-13.052	-13.052	-13.052
ARS-BFGL-NGS-76469	1	52979497	19.581	-4.006	-13.052	-13.052	-13.052
ARS-BFGL-NGS-89588	1	52984945	17.745	-5.259	-13.052	-13.052	-13.052
ARS-BFGL-NGS-78259	1	53064069	26.664	-7.025	-13.052	-13.052	-13.052
Hapmap24136-BTA-124014	1	53084847	16.743	-7.025	-13.052	-13.052	-13.052
BTB-00025875	1	53133677	19.423	-13.052	-13.052	-13.052	-13.052
Hapmap47502-BTA-110302	1	53270356	17.964	-7.025	-13.052	-13.052	-13.052
ARS-BFGL-NGS-100189	1	53296440	21.892	-5.259	-13.052	-13.052	-13.052
BTB-00025322	1	53364989	21.993	-5.259	-13.052	-13.052	-13.052
BTB-00025197	1	53388440	23.306	-13.052	-13.052	-7.025	-13.052
BTB-00025135	1	53528573	23.69	-7.025	-13.052	-13.052	10.414
Hapmap47174-BTA-110289	1	53551656	18.561	-13.052	-13.052	-13.052	-13.052
BTA-110282-no-rs	1	53582877	20.024	-3.032	-7.025	-13.052	-13.052
ARS-BFGL-NGS-18743	1	53630189	20.239	-13.052	-3.032	-13.052	-13.052
ARS-BFGL-NGS-94761	1	53656600	21.175	-13.052	-13.052	-13.052	-7.025
ARS-BFGL-NGS-107096	1	53753590	23.823	-13.052	-13.052	-13.052	-13.052
Hapmap53221-rs29019635	1	53968516	22.056	-7.025	-3.032	-13.052	-13.052
Hapmap57738-rs29023662	1	53995142	18.092	-13.052	-13.052	-13.052	-13.052
Hapmap48975-BTA-99363	1	54032055	20.116	-7.025	-13.052	-13.052	-13.052
BTB-00026752	1	54102324	22.255	-13.052	-13.052	-13.052	-13.052
BTB-00026585	1	54179627	19.95	-5.259	-1.562	-13.052	-13.052
Hapmap38807-BTA-110324	1	54317344	17.791	5.421	-13.052	-13.052	-13.052
ARS-BFGL-NGS-111929	1	54342104	17.462	-13.052	-13.052	-13.052	-13.052
ARS-BFGL-NGS-40967	1	54371655	20.066	-13.052	-7.025	-13.052	-13.052
UA-IFASA-7275	1	54390349	20.211	-13.052	-13.052	-13.052	-13.052
BTB-00217542	1	54460795	16.92	-13.052	-13.052	-13.052	-5.259
ARS-BFGL-NGS-24057	1	54501549	21.684	-4.006	-13.052	-13.052	-13.052
ARS-BFGL-NGS-114712	1	54556914	24.729	-13.052	-13.052	-13.052	-13.052
BTB-01044365	1	54625163	19.704	-5.259	-13.052	-13.052	-13.052
BTA-30265-no-rs	1	54646465	20.75	-13.052	-13.052	-13.052	-13.052
Hapmap49009-BTA-107212	1	54690810	23.434	-13.052	-3.032	-13.052	-13.052
BTB-01605050	1	54714755	22.134	-13.052	-13.052	-13.052	-13.052
ARS-BFGL-NGS-43783	1	54774488	29.988	-7.025	-10.039	-13.052	-13.052
BTB-01712147	1	54844550	16.554	-4.006	-13.052	-13.052	-13.052
ARS-BFGL-NGS-37379	1	54901166	20.057	-13.052	-13.052	-13.052	-13.052
BTA-21826-no-rs	1	54958273	20.016	-13.052	-13.052	-13.052	-13.052
ARS-BFGL-NGS-86970	1	54988164	19.088	-2.236	-13.052	-13.052	-13.052
Hapmap47540-BTA-21819	1	55107953	22.742	-5.259	-13.052	-13.052	-13.052
BTB-01315457	1	55174553	17.744	-4.006	-13.052	-13.052	-13.052
Hapmap51652-BTA-89898	1	55259756	18.636	-7.025	-13.052	-13.052	-13.052
BTB-01131103	1	55288120	18.378	-0.978	-4.006	1.783	-13.052
BTB-01131178	1	55359042	22.984	-13.052	-13.052	-13.052	-13.052
BTA-93863-no-rs	1	55386945	25.613	-5.259	-13.052	1.153	-13.052
ARS-BFGL-BAC-32896	1	55444187	26.328	-13.052	-13.052	-13.052	-13.052
Hapmap38361-BTA-93866	1	55469249	28.616	-0.462	-13.052	-13.052	-13.052
BTB-01914655	1	55544288	20.99	-13.052	-13.052	-13.052	-13.052
ARS-BFGL-NGS-115305	1	55784222	18.242	-13.052	-13.052	-13.052	-13.052
Hapmap32092-BTA-149957	1	55810689	20.896	-5.259	-13.052	-13.052	-13.052
ARS-BFGL-NGS-85105	1	55832662	20.411	-4.006	-13.052	-13.052	-13.052
Hapmap33225-BTA-151395	1	55995337	19.613	-13.052	-13.052	-13.052	-13.052
ARS-BFGL-NGS-39684	1	56084928	19.671	-5.259	-13.052	-13.052	-13.052
Hapmap43173-BTA-120253	1	56193336	21.529	-3.032	-13.052	-13.052	-13.052
ARS-BFGL-NGS-115307	1	56294040	16.699	-5.259	-13.052	-13.052	-13.052
ARS-BFGL-NGS-87494	1	56505444	20.236	-7.025	-5.259	-3.032	-13.052
BTA-25876-no-rs	1	56551196	23.233	1.153	-13.052	-13.052	-13.052
ARS-BFGL-NGS-31315	1	56648072	24.158	-7.025	-13.052	-13.052	-13.052
BTA-25809-no-rs	1	56669858	24.356	-13.052	-13.052	-13.052	-13.052
BTA-25883-no-rs	1	56706072	24.69	-5.259	-13.052	-13.052	-13.052
ARS-BFGL-NGS-111138	1	56817352	22.541	-4.006	-13.052	-13.052	-13.052
ARS-BFGL-NGS-59270	1	56901848	21.731	-5.259	-4.006	-13.052	-13.052
ARS-BFGL-NGS-15221	1	56983259	21.274	-4.006	-13.052	-13.052	-13.052
ARS-BFGL-NGS-52696	1	57050886	21.501	-13.052	-13.052	-13.052	-13.052
ARS-BFGL-NGS-38890	1	57143016	22.65	-0.978	1.783	-13.052	-13.052
ARS-BFGL-NGS-89	1	57170980	23.022	1.783	-13.052	-13.052	-13.052
UA-IFASA-5597	1	57192123	18.191	-13.052	-13.052	-13.052	-13.052
ARS-BFGL-NGS-18996	1	57238377	19.909	-13.052	-13.052	-13.052	-13.052
BTA-25386-no-rs	1	57290689	18.325	-13.052	-13.052	-13.052	-13.052
Hapmap59481-rs29019616	1	57341049	18.029	-13.052	-13.052	-13.052	-13.052
Hapmap44594-BTA-25389	1	57426987	19.27	-3.032	-13.052	-13.052	-13.052
BTA-25403-no-rs	1	57590207	18.181	-4.006	-7.025	-13.052	-7.025
Hapmap38147-BTA-25404	1	57660748	18.581	-4.006	-13.052	-13.052	-13.052
ARS-BFGL-NGS-102073	1	57692535	24.193	-4.006	-13.052	-7.025	-13.052
ARS-BFGL-NGS-109258	1	57890954	19.345	-5.259	-13.052	-13.052	-4.006
ARS-BFGL-NGS-112451	1	57913747	22.936	8.587	-13.052	-13.052	2.588
ARS-BFGL-NGS-87988	1	57941195	17.32	-13.052	-13.052	-13.052	-13.052
Hapmap50295-BTA-25892	1	58210936	18.934	-2.236	-7.025	-7.025	-7.025
ARS-BFGL-NGS-109846	1	58402388	19.911	-5.259	-13.052	-13.052	-13.052
ARS-BFGL-NGS-40337	1	58444431	26.037	-13.052	0.801	-13.052	-13.052
ARS-BFGL-NGS-63947	1	58668639	15.886	-13.052	-13.052	-13.052	-7.025
Hapmap36459-SCAFFOLD9563_462	1	58695977	17.279	-5.259	-13.052	-13.052	-13.052
Hapmap23307-BTA-124083	1	58722694	17.75	-5.259	-13.052	-13.052	-13.052
BTA-02836-rs29010381	1	58934843	19.491	-13.052	-13.052	-13.052	-13.052
Hapmap44172-BTA-96950	1	58985342	17.609	-7.025	-13.052	-13.052	-13.052
Hapmap47450-BTA-96948	1	59071436	17.518	5.552	-13.052	-2.236	-13.052
Hapmap44328-BTA-97952	1	59256538	19.896	-5.259	-13.052	-13.052	-13.052
BTA-31615-no-rs	1	59337004	23.035	-13.052	-13.052	-13.052	-13.052
ARS-USMARC-Parent-DQ404150-rs29012530	1	59409838	18.837	-4.006	-13.052	-13.052	-13.052
UA-IFASA-2169	1	59435634	23.086	-4.006	-13.052	-13.052	-13.052
ARS-BFGL-NGS-16908	1	59463782	15.291	-7.025	-13.052	-13.052	-13.052
Hapmap34104-BES10_Contig701_1260	1	59509438	19.16	3.271	-13.052	-13.052	-13.052
Hapmap28737-BTA-124074	1	59535729	17.137	-5.259	0.418	-13.052	-5.259
BTB-00028136	1	59561102	23.066	-3.032	-13.052	-13.052	-13.052
BTB-01868157	1	59590958	19.361	-7.025	-13.052	-13.052	-13.052
Hapmap40924-BTA-21991	1	59614492	20.711	-7.025	-13.052	-13.052	-5.259
Hapmap48289-BTA-31617	1	59683842	19.101	-7.025	-13.052	-13.052	-13.052
ARS-BFGL-NGS-94997	1	59754059	23.415	-13.052	-13.052	-13.052	-13.052
BTB-00028383	1	59796999	23.453	-2.236	0	-13.052	-13.052
BTB-00028406	1	59824412	22.505	-5.259	-13.052	-13.052	-13.052
BTB-00028484	1	59852828	21.85	-3.032	-4.006	-13.052	-5.259
Hapmap25636-BTA-31622	1	59879169	19.327	-13.052	-13.052	-13.052	-13.052
Hapmap48717-BTA-31633	1	59971879	14.666	-13.052	-13.052	-13.052	-13.052
BTB-00028647	1	60008528	19.585	-7.025	-13.052	-13.052	-13.052
BTB-00028594	1	60082447	17.311	-13.052	-13.052	-13.052	-13.052
BTA-31638-no-rs	1	60187594	16.223	-5.259	-7.025	-13.052	-13.052
ARS-BFGL-NGS-110620	1	60231667	20.501	2.068	-5.259	-13.052	-13.052
BTB-00028937	1	60321156	16.682	2.068	-13.052	-13.052	-7.025
Hapmap59475-rs29014975	1	60411957	18.611	-13.052	-13.052	-13.052	-7.025
BTB-01413909	1	60562020	19.879	6.586	-13.052	-13.052	-13.052
BTB-02009342	1	60753573	17.834	-13.052	-7.025	-13.052	-13.052
BTA-23353-no-rs	1	60787763	22.678	-13.052	-13.052	-13.052	-13.052
ARS-BFGL-NGS-117152	1	60822626	22.269	-5.259	-13.052	-13.052	-13.052
UA-IFASA-7336	1	60862725	18.701	-5.259	-13.052	-13.052	-13.052
UA-IFASA-5504	1	60889674	20.445	0.418	-13.052	-13.052	-13.052
ARS-BFGL-NGS-63954	1	60930420	22.113	-7.025	-13.052	-13.052	-13.052
Hapmap57078-ss46526391	1	60956897	20.708	-7.025	-13.052	-13.052	-13.052
ARS-BFGL-NGS-30543	1	60983992	17.416	-0.978	-13.052	-13.052	-13.052
BTB-00029666	1	61026239	16.436	-13.052	-13.052	-13.052	-13.052
ARS-BFGL-NGS-58051	1	61155727	24.289	-7.025	-13.052	-13.052	-13.052
ARS-BFGL-NGS-107624	1	61228131	22.413	-13.052	-3.032	-13.052	-13.052
BTB-00030270	1	61259392	18.605	-13.052	-13.052	-13.052	-13.052
ARS-BFGL-NGS-3821	1	61286751	18.127	-13.052	-7.025	-13.052	-13.052
ARS-BFGL-BAC-20015	1	61450475	20.274	-4.006	-13.052	-13.052	-13.052
ARS-BFGL-NGS-14821	1	61469035	19.359	-13.052	-13.052	-13.052	-13.052
Hapmap48293-BTA-32595	1	61508119	19.424	-7.025	-13.052	-13.052	-13.052
BTB-00031129	1	61530474	18.158	-7.025	-13.052	-13.052	-13.052
BTA-92181-no-rs	1	61540639	19.89	-1.562	-13.052	-13.052	-7.025
BTB-00030962	1	61652849	17.727	-13.052	-13.052	-13.052	-13.052
Hapmap38402-BTA-32592	1	61681629	19.404	-13.052	-13.052	-13.052	-13.052
BTB-00030894	1	61749066	18.115	-1.562	-13.052	-13.052	-13.052
BTA-31690-no-rs	1	61777879	22.013	-4.006	-13.052	-13.052	-13.052
BTB-00030699	1	61806466	17.86	-2.236	-13.052	-13.052	-13.052
ARS-BFGL-NGS-27164	1	61832670	21.273	-5.259	-13.052	-13.052	-13.052
Hapmap53538-rs29018897	1	61936456	20.435	0.418	-13.052	-7.025	-13.052
ARS-BFGL-NGS-2189	1	61996164	19.52	8.232	-13.052	-13.052	-13.052
Hapmap51585-BTA-32601	1	62104120	19.077	-4.006	-13.052	-13.052	-13.052
BTA-103663-no-rs	1	62124386	21.929	-5.259	-7.025	-13.052	14.15
ARS-BFGL-NGS-40229	1	62184184	17.175	-5.259	-7.025	-13.052	-13.052
BTB-02071091	1	62251590	20.016	-4.006	-13.052	-13.052	-13.052
Hapmap33719-BTA-153081	1	62303320	23.257	-4.006	-13.052	-4.006	5.922
Hapmap42400-BTA-102731	1	62344691	28.21	-5.259	-13.052	-13.052	-13.052
Hapmap23096-BTA-159937	1	62585258	24.711	-13.052	-13.052	-13.052	9.169
BTB-01806856	1	62607089	15.049	-2.236	-13.052	-13.052	-13.052
Hapmap38640-BTA-92406	1	62742180	17.99	-7.025	-13.052	-13.052	-13.052
BTB-00031535	1	62842581	15.611	-7.025	-13.052	-13.052	-13.052
ARS-BFGL-NGS-102719	1	62909449	17.724	-13.052	-13.052	-13.052	-13.052
ARS-BFGL-NGS-115080	1	62968592	19.004	-7.025	-13.052	-13.052	-13.052
ARS-BFGL-NGS-114995	1	62998921	17.226	-13.052	-13.052	-13.052	-7.025
ARS-BFGL-NGS-100977	1	63025706	20.762	-13.052	-13.052	-13.052	-13.052
ARS-BFGL-NGS-14335	1	63098616	17.725	3.054	-13.052	2.827	-13.052
BTB-00031464	1	63103375	16.629	-13.052	-13.052	-13.052	-13.052
ARS-BFGL-NGS-106011	1	63159279	17.692	1.153	-13.052	-13.052	-13.052
BTB-01285049	1	63199096	19.215	6.266	-13.052	8.232	-13.052
ARS-BFGL-NGS-112682	1	63235795	18.524	-13.052	-13.052	-13.052	-13.052
ARS-BFGL-NGS-4583	1	63421529	16.871	-13.052	-13.052	-7.025	-13.052
BTA-32633-no-rs	1	63445511	16.908	-13.052	-13.052	-13.052	-13.052
BTB-00031779	1	63491880	23.581	-13.052	-13.052	-13.052	-13.052
BTA-108948-no-rs	1	63575356	21.201	-13.052	-2.236	-13.052	-13.052
BTA-101821-no-rs	1	63653354	17.957	2.068	-13.052	-13.052	-13.052
ARS-BFGL-NGS-116361	1	63706033	19.391	-2.236	-13.052	-13.052	-13.052
Hapmap49061-BTA-122268	1	63742577	16.962	-13.052	-13.052	-13.052	-13.052
ARS-BFGL-NGS-44433	1	63799085	15.679	-13.052	-13.052	-13.052	-13.052
Hapmap44333-BTA-104611	1	63825188	18.884	-1.562	-13.052	-13.052	-13.052
ARS-BFGL-NGS-105436	1	63951419	21.107	8.518	-13.052	-13.052	-13.052
ARS-BFGL-NGS-3132	1	64031787	16.165	-5.259	-13.052	-13.052	-13.052
BTB-00640138	1	64077996	20.659	-13.052	-13.052	-13.052	-13.052
BTB-00639971	1	64145803	17.72	-13.052	-13.052	-13.052	-13.052
Hapmap31089-BTA-130737	1	64207146	18.871	-13.052	-13.052	-13.052	-13.052
BTB-01687826	1	64276370	20.547	-7.025	-13.052	-13.052	-13.052
BTB-01687859	1	64301934	19.839	-2.236	-13.052	-13.052	-13.052
BTB-00639914	1	64322900	17.081	-7.025	-13.052	-13.052	-13.052
ARS-BFGL-NGS-31791	1	64445959	17.824	-7.025	-13.052	-13.052	-13.052
ARS-BFGL-NGS-27619	1	64474719	21.507	-4.006	-13.052	-13.052	-13.052
BTB-00450984	1	64554382	17.583	-5.259	-13.052	-13.052	-13.052
UA-IFASA-9174	1	64592861	18.881	-13.052	-5.259	-13.052	-3.032
BTB-00451094	1	64629383	20.704	-13.052	-13.052	-13.052	-13.052
BTB-00033025	1	64667900	17.303	-13.052	-13.052	-13.052	-13.052
BTB-00033060	1	64730690	18.992	-13.052	-13.052	-13.052	-13.052
ARS-BFGL-NGS-71757	1	64766940	19.365	-2.236	-13.052	-13.052	-13.052
BTB-00033090	1	64788160	19.476	-7.025	-13.052	-13.052	-13.052
Hapmap31536-BTA-34573	1	64817535	22.018	-13.052	-13.052	-13.052	-13.052
ARS-BFGL-NGS-15927	1	64908763	17.399	-5.259	-13.052	-13.052	-13.052
ARS-BFGL-NGS-112971	1	64955929	18.535	-13.052	-7.025	-13.052	-13.052
BTB-00026837	1	64990681	16.84	0.418	-13.052	-13.052	-13.052
Hapmap31713-BTA-124020	1	65025357	23.314	-7.025	-13.052	-13.052	-13.052
ARS-BFGL-NGS-33635	1	65082461	23.448	-4.006	-13.052	-13.052	-13.052
BTB-00027056	1	65126749	20.068	-13.052	-3.032	-13.052	-13.052
BTA-15412-no-rs	1	65171617	21.138	-13.052	-13.052	-13.052	-13.052
Hapmap45865-BTA-15414	1	65203417	29.627	0.801	-13.052	-13.052	-13.052
ARS-BFGL-NGS-112600	1	65226899	22.735	-4.006	-7.025	-13.052	-13.052
ARS-BFGL-NGS-36873	1	65252905	17.129	-13.052	-13.052	-13.052	-13.052
BTB-00027149	1	65276480	20.518	-2.236	-2.236	-7.025	-13.052
BTB-00027201	1	65338549	20.571	-13.052	-13.052	-13.052	-4.006
ARS-BFGL-NGS-54090	1	65410263	23.317	-13.052	-13.052	-13.052	-13.052
BTB-00027298	1	65433706	19.601	-13.052	-2.236	-13.052	-5.259
BTB-00027332	1	65466612	19.745	5.007	-13.052	-13.052	-13.052
BTB-00027405	1	65495613	15.581	-5.259	-13.052	-13.052	-13.052
Hapmap42852-BTA-15416	1	65522044	15.927	-13.052	-5.259	-13.052	-13.052
BTB-00027409	1	65556352	22.33	-13.052	-13.052	-13.052	-13.052
Hapmap32539-BTA-124026	1	65580210	21.365	-4.006	-13.052	-13.052	-13.052
Hapmap55251-rs29014781	1	65624310	18.807	-5.259	-13.052	-13.052	-13.052
ARS-BFGL-NGS-61496	1	65820557	21.306	-7.025	-13.052	-13.052	-13.052
ARS-BFGL-NGS-83021	1	65937547	20.447	-13.052	3.675	-13.052	-13.052
BTB-00027583	1	65992275	22.947	1.479	-13.052	-13.052	4.22
ARS-BFGL-NGS-3996	1	66121259	18.879	-3.032	-13.052	-13.052	-13.052
ARS-BFGL-NGS-115763	1	66139653	21.247	-5.259	-13.052	-13.052	-13.052
ARS-BFGL-NGS-43799	1	66188527	27.184	-5.259	7.606	-13.052	-13.052
Hapmap40403-BTA-15429	1	66230091	21.151	-13.052	-13.052	-13.052	-13.052
ARS-BFGL-BAC-19440	1	66344261	22.316	-5.259	-13.052	-13.052	-3.032
BTB-00027638	1	66369026	23.018	-5.259	-13.052	-13.052	-13.052
ARS-BFGL-NGS-111569	1	66398856	20.701	-13.052	-13.052	-13.052	-13.052
Hapmap39399-BTA-33610	1	66483743	23.905	-1.562	-13.052	-13.052	-13.052
Hapmap40951-BTA-33609	1	66519111	18.991	-13.052	-13.052	-13.052	-13.052
ARS-BFGL-NGS-35041	1	66604133	18.344	-13.052	-13.052	-13.052	-13.052
ARS-BFGL-NGS-38335	1	66630647	17.697	-13.052	-13.052	-13.052	-13.052
BTA-33604-no-rs	1	66668755	22.104	0.801	-7.025	-13.052	-13.052
ARS-BFGL-NGS-14087	1	66721297	16.382	2.068	-13.052	-13.052	-13.052
Hapmap54041-ss46526276	1	66759099	18.854	-4.006	-13.052	-7.025	-13.052
ARS-BFGL-NGS-36705	1	66797315	19.189	-7.025	-13.052	-13.052	-13.052
Hapmap51211-BTA-33586	1	66864968	24.228	-13.052	-13.052	-13.052	-13.052
Hapmap31714-BTA-124164	1	66976165	20.95	-13.052	-13.052	-13.052	-13.052
BTB-00032674	1	67083238	20.562	-13.052	-13.052	-13.052	-13.052
BTB-00032648	1	67115284	23.343	-7.025	-13.052	-13.052	-13.052
BTB-00033186	1	67160040	23.062	-7.025	-7.025	-13.052	-13.052
ARS-BFGL-NGS-4572	1	67212088	22.793	-1.562	-13.052	-13.052	-13.052
ARS-BFGL-NGS-6075	1	67286095	21.703	-5.259	-7.025	-7.025	-13.052
BTB-00026096	1	67310117	20.116	-13.052	-13.052	-13.052	-13.052
BTB-00026110	1	67331639	17.141	-7.025	-13.052	-13.052	-13.052
BTA-31636-no-rs	1	67399528	24.594	-13.052	-7.025	-13.052	-13.052
BTA-05186-no-rs	1	67444188	18.303	-13.052	-13.052	-13.052	-13.052
BTB-00028704	1	67491689	22.392	1.479	-13.052	-13.052	-13.052
BTB-00032205	1	67734488	24.795	-13.052	-13.052	-13.052	-13.052
BTB-00032200	1	67764428	18.186	-13.052	-13.052	-13.052	-7.025
BTB-00032163	1	67792994	21.329	-7.025	-13.052	-13.052	-7.025
BTB-00032153	1	67814251	17.565	-13.052	-13.052	-13.052	-13.052
Hapmap58284-rs29018937	1	67885415	18.849	-5.259	-13.052	-13.052	-13.052
BTA-33571-no-rs	1	67909755	14.188	-4.006	-13.052	-13.052	-13.052
ARS-BFGL-NGS-119133	1	67969838	16.697	-4.006	-13.052	-13.052	-13.052
Hapmap41826-BTA-31654	1	68023878	18.753	-4.006	-13.052	-13.052	-7.025
ARS-BFGL-NGS-117312	1	68066718	20.552	-2.236	-13.052	-13.052	-13.052
ARS-BFGL-NGS-113914	1	68135318	23.189	1.153	-13.052	-13.052	-13.052
BTB-01736179	1	68153635	15.492	-7.025	-13.052	-13.052	-13.052
BTA-34599-no-rs	1	68227488	18.346	-13.052	-13.052	-13.052	-1.562
ARS-BFGL-NGS-7521	1	68268931	19.479	-4.006	-13.052	-13.052	-5.259
ARS-BFGL-NGS-4503	1	68307813	24.559	-7.025	-13.052	-13.052	-13.052
ARS-BFGL-NGS-27724	1	68353295	22.404	-13.052	-13.052	-13.052	-13.052
ARS-BFGL-BAC-3570	1	68373678	22.213	-7.025	-13.052	-13.052	-13.052
Hapmap46988-BTA-34591	1	68403441	18.975	-5.259	-13.052	-13.052	-13.052
ARS-BFGL-NGS-111491	1	68457522	19.841	-13.052	-13.052	-13.052	-13.052
ARS-BFGL-NGS-9429	1	68507419	20.744	-13.052	-13.052	-13.052	-13.052
ARS-BFGL-NGS-72247	1	68579776	18.445	-13.052	-13.052	-13.052	-13.052
Hapmap39647-BTA-34584	1	68604562	20.308	0.418	-13.052	-13.052	-13.052
ARS-BFGL-NGS-31379	1	68891058	18.685	-13.052	-13.052	-13.052	-13.052
Hapmap59979-rs29025402	1	68966218	19.78	-13.052	-13.052	-13.052	-13.052
ARS-BFGL-NGS-35021	1	68997018	17.866	-13.052	-4.006	-13.052	-13.052
ARS-BFGL-NGS-26771	1	69022384	23.983	-13.052	-13.052	-13.052	-13.052
ARS-BFGL-NGS-100745	1	69045500	21.344	-5.259	-5.259	-7.025	-13.052
BTA-120514-no-rs	1	69070681	25.845	-7.025	-13.052	-13.052	-13.052
ARS-BFGL-NGS-118306	1	69244252	18.453	-2.236	-13.052	-13.052	-13.052
ARS-BFGL-NGS-109126	1	69250962	17.211	-5.259	-13.052	-13.052	-13.052
ARS-BFGL-NGS-114985	1	69283880	18.747	-7.025	-13.052	-13.052	-13.052
BTA-104027-no-rs	1	69359979	20.611	-13.052	-13.052	-13.052	-13.052
ARS-BFGL-NGS-115898	1	69386583	18.465	-3.032	-13.052	-13.052	-13.052
ARS-BFGL-NGS-59612	1	69435214	20.898	-13.052	-13.052	-13.052	-13.052
Hapmap38055-BTA-120751	1	69475667	25.207	-7.025	-13.052	-13.052	-13.052
ARS-BFGL-NGS-40924	1	69593576	17.504	-1.562	-13.052	-13.052	-13.052
BTA-33563-no-rs	1	69620870	18.773	-7.025	-3.032	-13.052	-13.052
ARS-BFGL-NGS-41287	1	69659023	22.905	-1.562	-13.052	-13.052	-13.052
Hapmap59820-rs29019798	1	69690407	19.31	-4.006	-13.052	-13.052	-13.052
ARS-BFGL-NGS-110495	1	69803449	19.035	-13.052	-13.052	-13.052	-13.052
UA-IFASA-5307	1	69835860	21.516	-7.025	-13.052	-13.052	-13.052
ARS-BFGL-NGS-62687	1	69867959	16.755	-2.236	-13.052	-7.025	-7.025
ARS-BFGL-NGS-111716	1	69905532	23.162	-4.006	1.479	-13.052	-13.052
ARS-BFGL-NGS-104241	1	69944271	19.952	-13.052	-7.025	-13.052	-13.052
ARS-BFGL-NGS-34399	1	70074771	20.83	-13.052	-13.052	-13.052	-13.052
Hapmap30498-BTA-124121	1	70100583	31.417	0.801	8.854	-7.025	-13.052
ARS-BFGL-NGS-111271	1	70159840	21.29	-13.052	-13.052	-13.052	3.675
ARS-BFGL-NGS-111283	1	70191957	17.427	-5.259	-13.052	-13.052	-13.052
Hapmap29367-BTA-159930	1	70284933	21.043	-13.052	-13.052	-13.052	-13.052
BTA-32647-no-rs	1	70323229	20.877	-13.052	-13.052	-13.052	-13.052
Hapmap31066-BTA-124117	1	70343369	25.827	-13.052	-13.052	-13.052	-13.052
Hapmap41227-BTA-32644	1	70481556	16.824	-13.052	-1.562	-13.052	-13.052
BTA-32640-no-rs	1	70527072	20.435	-13.052	-13.052	-13.052	-13.052
Hapmap39468-BTA-120746	1	70553668	19.223	-3.032	-13.052	-13.052	-13.052
BTB-00031796	1	70660314	21.622	-13.052	-13.052	-13.052	-13.052
Hapmap59145-ss46526952	1	70840701	19.482	-13.052	-13.052	-13.052	-13.052
Hapmap48672-BTA-17044	1	70852215	23.399	0	1.153	13.222	-13.052
BTA-86103-no-rs	1	70907936	20.072	-7.025	-13.052	-13.052	-13.052
Hapmap50667-BTA-34616	1	70974318	16.508	-13.052	-13.052	-13.052	-13.052
ARS-BFGL-NGS-80523	1	70996099	19.299	-7.025	-13.052	-13.052	-13.052
ARS-BFGL-NGS-119161	1	71070958	15.477	-13.052	-13.052	-13.052	-13.052
ARS-BFGL-NGS-5124	1	71263427	18.767	-7.025	-13.052	-13.052	-7.025
ARS-BFGL-BAC-35332	1	71349186	20.931	-13.052	-13.052	-13.052	-13.052
Hapmap53495-rs29015962	1	71370844	18.285	-0.462	-13.052	-13.052	-13.052
ARS-BFGL-NGS-97095	1	71431023	16.228	-13.052	-13.052	-13.052	-13.052
ARS-BFGL-NGS-49636	1	71544028	21.448	1.783	-5.259	-13.052	-4.006
Hapmap40324-BTA-34602	1	71602911	26.917	-7.025	-13.052	-13.052	-13.052
ARS-BFGL-NGS-56509	1	71742005	20.923	-5.259	-13.052	-13.052	-13.052
ARS-BFGL-NGS-16910	1	71764838	22.686	-2.236	-7.025	-13.052	-13.052
BTA-34638-no-rs	1	71800147	17.308	-3.032	0	-5.259	-13.052
Hapmap51826-BTA-34625	1	71990165	20.735	1.783	-13.052	-13.052	-13.052
BTA-34624-no-rs	1	72020602	16.774	-13.052	-13.052	-13.052	-13.052
Hapmap60655-rs29025422	1	72052010	20.795	-13.052	-5.259	-13.052	-13.052
ARS-BFGL-NGS-117761	1	72080335	14.368	-13.052	-13.052	-13.052	-13.052
ARS-BFGL-NGS-37507	1	72102670	15.357	-13.052	-13.052	-13.052	-13.052
BTA-90633-no-rs	1	72263009	18.93	-5.259	-13.052	-13.052	-13.052
ARS-BFGL-NGS-34176	1	72573950	16.262	-7.025	-13.052	-0.462	-7.025
ARS-BFGL-NGS-78165	1	72605572	20.347	-5.259	-5.259	-13.052	-13.052
ARS-BFGL-NGS-45476	1	72640881	17.665	-13.052	-13.052	-13.052	-13.052
ARS-BFGL-NGS-117741	1	72689874	18.004	-13.052	-13.052	-13.052	-13.052
Hapmap42521-BTA-35582	1	72736590	17.237	3.675	-13.052	-13.052	-13.052
Hapmap43559-BTA-35576	1	72801931	21.57	-13.052	-13.052	-13.052	-13.052
ARS-BFGL-NGS-103884	1	72938740	17.186	-7.025	-13.052	-13.052	-13.052
ARS-BFGL-NGS-118725	1	72962249	16.772	-13.052	-13.052	-13.052	-13.052
ARS-BFGL-NGS-94206	1	73048145	16.523	-13.052	-13.052	-13.052	-13.052
ARS-BFGL-NGS-112042	1	73077982	22.429	-3.032	-4.006	-13.052	-5.259
ARS-BFGL-NGS-100698	1	73106447	15.72	-3.032	-13.052	-13.052	-13.052
ARS-BFGL-NGS-59448	1	73140918	26.136	0.801	-13.052	-13.052	-13.052
Hapmap41511-BTA-34652	1	73239166	17.145	-4.006	-13.052	-13.052	-13.052
ARS-BFGL-NGS-40388	1	73321288	18.929	-13.052	-13.052	-13.052	-13.052
Hapmap40716-BTA-34647	1	73404401	22.214	-7.025	-0.978	-13.052	-7.025
Hapmap50160-BTA-93856	1	73640200	17.904	10.065	-13.052	-13.052	-13.052
ARS-BFGL-NGS-25392	1	73821868	14.802	-7.025	-13.052	-13.052	-13.052
ARS-BFGL-BAC-73	1	73924347	21.565	-13.052	-13.052	-13.052	-13.052
ARS-BFGL-BAC-32073	1	73950237	20.855	-13.052	-13.052	-13.052	-13.052
ARS-BFGL-BAC-34001	1	73984119	21.652	-13.052	-13.052	-13.052	-13.052
ARS-BFGL-NGS-114968	1	74009574	21.455	-13.052	-7.025	-13.052	-13.052
ARS-BFGL-NGS-53144	1	74046575	18.05	-13.052	-13.052	-13.052	-13.052
ARS-BFGL-NGS-23062	1	74075179	25.308	-13.052	-13.052	-13.052	-13.052
ARS-BFGL-NGS-32169	1	74197805	21.091	-13.052	-13.052	-13.052	-13.052
BTA-35628-no-rs	1	74282462	19.04	-7.025	-13.052	-13.052	-13.052
UA-IFASA-4774	1	74325400	17.982	-2.236	-13.052	-13.052	-13.052
ARS-BFGL-NGS-114627	1	74355653	21.094	-13.052	-13.052	-13.052	-13.052
BTA-35631-no-rs	1	74400912	23.729	-13.052	-13.052	-13.052	-13.052
ARS-BFGL-NGS-7099	1	74459840	26.197	-7.025	8.655	-13.052	-13.052
Hapmap38109-BTA-36588	1	74581903	19.411	-13.052	-13.052	-13.052	-13.052
BTA-36593-no-rs	1	74751227	27.028	-7.025	-5.259	-13.052	-13.052
ARS-BFGL-NGS-4924	1	74917513	20.153	-13.052	-13.052	-13.052	-4.006
ARS-BFGL-NGS-37438	1	75146323	22.001	-13.052	5.421	-13.052	-13.052
ARS-BFGL-NGS-81861	1	75171303	24.891	-7.025	-2.236	-13.052	-1.562
Hapmap39889-BTA-114934	1	75227225	19.387	-13.052	-7.025	-13.052	-7.025
Hapmap51396-BTA-114937	1	75258338	17.393	-7.025	-7.025	-13.052	-13.052
ARS-BFGL-NGS-37067	1	75301239	20.487	-7.025	-13.052	-13.052	-13.052
Hapmap60658-rs29025870	1	75328281	17.713	-7.025	-13.052	-13.052	-13.052
Hapmap51567-BTA-17154	1	75363231	20.812	-13.052	-13.052	-13.052	-13.052
Hapmap35190-BES10_Contig762_2071	1	75433980	16.114	-13.052	-13.052	-13.052	-13.052
Hapmap25308-BTA-153014	1	75505402	18.378	-13.052	-13.052	-13.052	-7.025
ARS-BFGL-NGS-34525	1	75588102	15.442	-13.052	-13.052	-13.052	-13.052
ARS-BFGL-NGS-15456	1	75618069	18.89	-13.052	-13.052	-13.052	-13.052
ARS-BFGL-BAC-31478	1	75691167	23.264	-13.052	-13.052	-13.052	-13.052
Hapmap39961-BTA-100527	1	75796077	17.878	-13.052	-13.052	-13.052	-13.052
Hapmap59172-rs29012834	1	75880996	16.551	-13.052	-13.052	-13.052	-13.052
ARS-BFGL-NGS-64672	1	76248393	17.107	-7.025	-13.052	-13.052	-13.052
Hapmap42898-BTA-28764	1	76295386	16.065	-13.052	-13.052	-13.052	-13.052
BTA-28763-no-rs	1	76331663	14.203	-13.052	-13.052	-13.052	-13.052
ARS-BFGL-NGS-30137	1	76378436	23.136	-7.025	-13.052	-13.052	-7.025
ARS-BFGL-NGS-41839	1	76416854	14.717	-4.006	-13.052	-13.052	-13.052
Hapmap44063-BTA-36599	1	76622415	22.828	-13.052	-13.052	-13.052	-13.052
ARS-BFGL-NGS-1406	1	76645192	18.759	-13.052	-13.052	-13.052	-13.052
BTA-95639-no-rs	1	76709967	19.139	-4.006	-13.052	-13.052	-13.052
BTA-95638-no-rs	1	76739280	19.76	-7.025	-13.052	-13.052	-13.052
BTA-18708-no-rs	1	76876908	18.761	-3.032	-13.052	-13.052	-13.052
Hapmap50334-BTA-36619	1	76938175	20.538	-13.052	-13.052	-13.052	-13.052
Hapmap44231-BTA-36623	1	77207875	17.022	-13.052	-13.052	-13.052	-4.006
BTA-36624-no-rs	1	77248361	20.275	-13.052	-13.052	-13.052	-13.052
ARS-BFGL-NGS-4661	1	77322075	20.843	-13.052	0.418	-13.052	-13.052
ARS-BFGL-BAC-31487	1	77469638	14.931	-7.025	-13.052	-13.052	-13.052
Hapmap42923-BTA-36604	1	77485396	16.032	-13.052	-13.052	-13.052	-13.052
ARS-BFGL-NGS-80187	1	77606842	20.868	-5.259	-13.052	-13.052	-13.052
Hapmap33573-BTA-124252	1	77714385	24.028	-5.259	-7.025	-3.032	-13.052
Hapmap41244-BTA-36610	1	77889364	18.967	-1.562	-13.052	-13.052	-4.006
Hapmap48729-BTA-36615	1	77983959	20.44	8.083	-13.052	-13.052	-13.052
Hapmap58919-rs29009958	1	78034231	19.443	-1.562	-13.052	-13.052	-13.052
ARS-BFGL-NGS-56146	1	78088393	19.169	-13.052	-13.052	-13.052	-13.052
Hapmap39375-BTA-112108	1	78449548	22.639	-4.006	-13.052	-13.052	-13.052
Hapmap47180-BTA-112104	1	78511271	18.303	0.801	-13.052	-13.052	-13.052
ARS-BFGL-NGS-13617	1	78637787	17.109	-13.052	-13.052	-13.052	-13.052
Hapmap26500-BTA-37512	1	78763254	16.074	-5.259	-13.052	-13.052	-13.052
ARS-BFGL-BAC-31500	1	78791994	21.198	-7.025	-7.025	-13.052	-13.052
BTA-37493-no-rs	1	78826926	23.624	-7.025	-13.052	-13.052	-13.052
BTA-37492-no-rs	1	78881308	21.427	-1.562	-13.052	52.964	-13.052
BTB-00034886	1	78904951	15.445	-7.025	-13.052	-13.052	-13.052
BTA-37489-no-rs	1	78930531	22.275	7.85	-13.052	-13.052	-13.052
ARS-BFGL-NGS-47287	1	78964672	17.14	-13.052	-13.052	-13.052	-13.052
ARS-BFGL-NGS-119431	1	78986953	19.293	-4.006	-13.052	-5.259	-13.052
ARS-BFGL-BAC-33415	1	79009807	18.964	-13.052	-13.052	-13.052	-13.052
BTB-00034743	1	79034999	19.946	-13.052	-13.052	-13.052	-13.052
Hapmap43564-BTA-36647	1	79058798	23.039	-13.052	-13.052	-13.052	-13.052
BTB-00034692	1	79109155	21.833	1.479	-0.462	4.86	-13.052
Hapmap40722-BTA-36642	1	79143280	20.818	3.675	-13.052	-13.052	-13.052
ARS-BFGL-NGS-111725	1	79274441	19.29	3.675	-13.052	-13.052	-13.052
ARS-BFGL-NGS-25522	1	79324497	14.98	-13.052	-13.052	-13.052	-13.052
BTB-00034522	1	79359163	27.045	-13.052	-13.052	-13.052	-13.052
BTB-00034294	1	79498250	20.157	-7.025	-13.052	-13.052	-13.052
Hapmap27043-BTA-36631	1	79501059	17.57	-13.052	-13.052	-13.052	-10.039
BTB-00034221	1	79591551	21.527	-13.052	-13.052	-13.052	-13.052
Hapmap51218-BTA-36630	1	79629427	20.049	-7.025	-13.052	-13.052	-13.052
Hapmap49586-BTA-36632	1	79700956	18.651	-13.052	-13.052	-13.052	-13.052
ARS-BFGL-NGS-24966	1	79780029	25.584	-5.259	-13.052	-13.052	-13.052
ARS-BFGL-NGS-44036	1	79814427	24.988	-5.259	-13.052	-13.052	-13.052
Hapmap51438-BTA-37566	1	79904055	19.653	-13.052	-13.052	-13.052	-13.052
ARS-BFGL-NGS-111888	1	79961896	17.692	-13.052	-13.052	-13.052	-13.052
BTB-00036018	1	80019442	17.755	-13.052	-13.052	-13.052	-13.052
ARS-BFGL-NGS-100951	1	80063107	19.221	-13.052	-3.032	-13.052	-13.052
BTA-37567-no-rs	1	80103951	17.923	-4.006	-13.052	-13.052	-13.052
Hapmap41250-BTA-38429	1	80140397	20.506	-13.052	2.335	-13.052	-13.052
ARS-BFGL-NGS-13183	1	80160864	20.37	-13.052	7.606	-13.052	-13.052
ARS-BFGL-NGS-38958	1	80198903	19.999	-13.052	-13.052	-13.052	-13.052
ARS-BFGL-NGS-22536	1	80269992	25.582	-5.259	-13.052	-13.052	-13.052
Hapmap50131-BTA-85559	1	80427462	17.002	-13.052	-7.025	-13.052	-13.052
ARS-BFGL-NGS-103850	1	80470951	18.579	-7.025	-13.052	-13.052	-13.052
ARS-BFGL-NGS-19741	1	80548510	18.563	-7.025	-13.052	-13.052	3.054
ARS-BFGL-NGS-1514	1	80612046	21.27	-13.052	7.169	-13.052	-13.052
ARS-BFGL-NGS-15671	1	80639065	18.634	-13.052	-13.052	-13.052	-13.052
BTA-38441-no-rs	1	80875014	18.582	-7.025	-13.052	-13.052	-13.052
ARS-BFGL-NGS-44794	1	80896616	17.383	-4.006	-13.052	-13.052	-13.052
BTA-38445-no-rs	1	80923799	18.429	-13.052	-13.052	-13.052	-13.052
BTA-01205-rs29012172	1	80945924	15.807	-13.052	-5.259	-13.052	-13.052
ARS-BFGL-NGS-26946	1	80974985	18.991	6.154	-13.052	-13.052	-13.052
Hapmap43250-BTA-37524	1	81018906	19.305	-13.052	-13.052	-13.052	-13.052
BTB-00035080	1	81044806	17.757	-13.052	-13.052	-13.052	-13.052
UA-IFASA-6360	1	81118415	18.872	-13.052	-13.052	-13.052	-13.052
ARS-BFGL-NGS-96340	1	81209053	17.115	-7.025	-7.025	-13.052	-13.052
BTA-39532-no-rs	1	81239683	19.09	-3.032	-13.052	-7.025	-13.052
Hapmap14994-rs29012500	1	81345283	19.296	-13.052	-13.052	-13.052	-13.052
ARS-BFGL-NGS-78633	1	81373204	14.132	-13.052	-13.052	-13.052	-13.052
ARS-BFGL-NGS-112626	1	81458625	17.952	-7.025	-13.052	-13.052	-13.052
Hapmap41856-BTA-39501	1	81486839	17.955	-13.052	-13.052	-13.052	-13.052
Hapmap53238-rs29021199	1	81516088	17.728	-4.006	-13.052	-13.052	-13.052
BTA-39503-no-rs	1	81540249	18.92	-13.052	-13.052	-13.052	-13.052
ARS-BFGL-NGS-17054	1	81561737	16.52	-5.259	-5.259	-13.052	-13.052
BTA-39510-no-rs	1	81589478	19.241	-13.052	-13.052	-13.052	-13.052
ARS-BFGL-NGS-106454	1	81623098	19.239	-7.025	-7.025	-13.052	-13.052
ARS-BFGL-NGS-116286	1	81656974	21.088	-7.025	-13.052	-13.052	-13.052
ARS-BFGL-NGS-71379	1	81702230	23.894	-7.025	-13.052	-13.052	-13.052
Hapmap42929-BTA-39525	1	81735566	19.691	-13.052	-13.052	-13.052	-13.052
BTA-39523-no-rs	1	81760654	17.833	-7.025	-7.025	-13.052	-13.052
BTA-39521-no-rs	1	81790858	19.489	-13.052	-3.032	-13.052	-13.052
ARS-BFGL-NGS-56254	1	81859735	18.69	-13.052	-13.052	-13.052	-13.052
BTB-01187540	1	82007029	22.17	-13.052	-13.052	-13.052	-13.052
Hapmap55227-rs29009709	1	82032365	19.214	-5.259	-7.025	-13.052	-13.052
BTB-01777594	1	82059960	18.661	-4.006	-13.052	-13.052	-13.052
Hapmap47824-BTA-107197	1	82147822	19.788	-13.052	-13.052	-13.052	-13.052
Hapmap53346-ss46526210	1	82176939	21.331	-4.006	-13.052	-13.052	-13.052
BTB-01187418	1	82261456	15.795	-13.052	-13.052	-13.052	-13.052
ARS-BFGL-NGS-50379	1	82292403	18.112	1.479	-13.052	-13.052	-13.052
Hapmap54984-rs29020611	1	82338088	16.733	-5.259	-13.052	-13.052	-13.052
BTA-107210-no-rs	1	82413102	19.794	-7.025	-13.052	-4.006	-13.052
BTA-107196-no-rs	1	82468782	19.848	-13.052	-13.052	-13.052	-13.052
BTB-00035766	1	82510970	16.482	-2.236	-13.052	-13.052	-7.025
Hapmap42233-BTA-49670	1	82559884	16.121	-13.052	-13.052	-13.052	-13.052
ARS-BFGL-NGS-19217	1	82680131	17.631	-13.052	-13.052	-13.052	-13.052
Hapmap30916-BTA-91383	1	82702231	18.226	2.068	-13.052	-13.052	-13.052
ARS-BFGL-NGS-111849	1	82725824	15.847	-13.052	-13.052	-13.052	-13.052
BTB-01059241	1	82787221	18.438	-3.032	-13.052	-13.052	-13.052
Hapmap49142-BTA-38495	1	82834398	21.491	-13.052	-13.052	-13.052	-13.052
BTA-38502-no-rs	1	82928948	18.886	-13.052	-13.052	-13.052	-7.025
ARS-BFGL-NGS-14913	1	82951366	16.13	-13.052	-13.052	-13.052	-13.052
ARS-BFGL-NGS-68869	1	83006326	17.581	-13.052	-13.052	-13.052	-13.052
ARS-BFGL-NGS-98669	1	83030921	17.373	-7.025	-13.052	-13.052	-13.052
ARS-BFGL-NGS-27858	1	83055464	15.642	-5.259	-13.052	-13.052	-13.052
ARS-BFGL-NGS-27316	1	83081849	20.46	-13.052	1.153	-13.052	-13.052
Hapmap40421-BTA-39479	1	83110583	23.251	-13.052	-13.052	-13.052	-13.052
ARS-BFGL-NGS-69661	1	83132079	22.92	-7.025	-13.052	-13.052	-13.052
BTB-00037209	1	83154570	20.067	-7.025	-13.052	-13.052	-13.052
BTA-39489-no-rs	1	83178207	18.579	-7.025	-13.052	-13.052	-13.052
ARS-BFGL-NGS-64298	1	83212365	20.978	-13.052	-7.025	-13.052	-13.052
ARS-BFGL-NGS-2950	1	83267242	23.295	-13.052	-7.025	-13.052	-13.052
BTB-00036349	1	83316586	17.555	-13.052	-1.562	-13.052	-13.052
ARS-BFGL-NGS-5044	1	83368535	17.681	-13.052	-13.052	-13.052	-13.052
ARS-BFGL-NGS-35667	1	83402539	20.515	-13.052	-13.052	-13.052	-13.052
Hapmap23583-BTA-124292	1	83547131	19.543	3.271	-13.052	-13.052	-13.052
Hapmap41853-BTA-38436	1	83618707	18.725	-13.052	-13.052	-13.052	-13.052
Hapmap49141-BTA-38455	1	83807479	19.458	-13.052	-13.052	-13.052	-13.052
Hapmap39022-BTA-38447	1	83859398	24.865	-0.978	-13.052	-13.052	-13.052
ARS-BFGL-NGS-53869	1	83916372	21.684	-13.052	-13.052	-13.052	1.479
Hapmap40527-BTA-38457	1	84111692	21.983	2.588	-13.052	0	-13.052
Hapmap52416-rs29016842	1	84175752	19.72	-13.052	-7.025	-13.052	-13.052
Hapmap57391-rs29026905	1	84269107	19.41	-7.025	-13.052	-13.052	-13.052
BTB-00036444	1	84345904	20.212	2.068	-13.052	-13.052	-13.052
BTB-01702174	1	84424501	18.983	-4.006	-13.052	-13.052	-13.052
BTB-01702150	1	84446080	18.092	-13.052	-13.052	-13.052	-13.052
Hapmap57884-rs29026697	1	84515050	19.585	-7.025	-13.052	-13.052	-13.052
BTB-01431374	1	84580772	19.514	-13.052	-13.052	-13.052	-13.052
ARS-BFGL-NGS-4047	1	84614199	18.487	-7.025	-13.052	-13.052	-13.052
BTB-01431442	1	84679123	18.162	-13.052	-13.052	-13.052	-13.052
Hapmap44071-BTA-39540	1	84850448	22.399	-13.052	-13.052	-13.052	-13.052
ARS-BFGL-NGS-118640	1	84944278	20.047	-13.052	-13.052	-13.052	-13.052
BTB-00038173	1	84991511	25.512	-13.052	-13.052	-13.052	-13.052
Hapmap40679-BTA-122761	1	85200157	17.713	-7.025	-13.052	-13.052	-13.052
Hapmap55404-rs29024815	1	85294656	23.321	-1.562	-13.052	-13.052	-13.052
Hapmap33711-BTA-124326	1	85525315	18.591	-13.052	-13.052	-13.052	-13.052
ARS-BFGL-NGS-117410	1	85671043	18.107	-4.006	-3.032	-13.052	-13.052
ARS-BFGL-NGS-54077	1	85911356	16.089	-13.052	-13.052	-13.052	-13.052
BTB-00038446	1	85959409	15.919	-13.052	-13.052	-13.052	-13.052
BTB-00037084	1	86029442	19.744	-13.052	-13.052	-13.052	-13.052
ARS-BFGL-NGS-58323	1	86057271	19.238	-13.052	-13.052	-13.052	-13.052
BTB-00037008	1	86134439	18.831	-7.025	-13.052	-13.052	-13.052
Hapmap43254-BTA-38489	1	86421573	18.445	-7.025	-13.052	-13.052	-13.052
BTA-38487-no-rs	1	86448644	20.673	-13.052	-13.052	-13.052	-7.025
BTB-00036985	1	86476259	19.335	-13.052	-13.052	-13.052	-13.052
BTB-00036965	1	86543082	18.973	-7.025	-13.052	-13.052	-13.052
ARS-BFGL-NGS-115710	1	86596243	28.332	-13.052	-13.052	-13.052	-13.052
Hapmap48736-BTA-38482	1	86642884	16.77	-13.052	-13.052	-13.052	-13.052
ARS-BFGL-NGS-72201	1	86753474	17.532	-13.052	-13.052	-13.052	-13.052
ARS-BFGL-NGS-82014	1	86777370	16.878	-5.259	-3.032	-7.025	-13.052
ARS-BFGL-NGS-110543	1	86867787	25.999	9.908	-5.259	-7.025	-13.052
BTB-00036784	1	86888776	20.761	-3.032	-13.052	-7.025	-13.052
Hapmap45277-BTA-38474	1	86910584	19.34	-7.025	-13.052	-13.052	-13.052
BTA-38476-no-rs	1	86968922	22.053	-4.006	-13.052	-13.052	-13.052
ARS-BFGL-BAC-6363	1	87100663	19.025	-13.052	-13.052	-13.052	-13.052
BTA-40478-no-rs	1	87226006	24.425	-5.259	-13.052	-13.052	-7.025
ARS-BFGL-NGS-13673	1	87402236	18.8	-13.052	-13.052	-13.052	-13.052
ARS-BFGL-BAC-33122	1	87424785	18.058	-13.052	-13.052	-13.052	-13.052
ARS-BFGL-NGS-20558	1	87454919	18.74	-7.025	-13.052	-13.052	-13.052
Hapmap59015-rs29021588	1	87573900	22.208	-13.052	-7.025	-13.052	-13.052
BTB-00038588	1	87615299	21.152	1.783	-13.052	-13.052	-13.052
BTB-00038586	1	87664746	21.088	-13.052	-7.025	-13.052	-0.462
Hapmap49096-BTA-25573	1	87725213	14.817	-5.259	-13.052	-13.052	-13.052
BTA-13139-rs29018103	1	87774971	20.483	-13.052	-13.052	-13.052	-13.052
BTB-01293857	1	87802892	16.615	-13.052	-13.052	-13.052	-13.052
BTB-01858021	1	87829634	20.276	-13.052	-2.236	-13.052	-13.052
Hapmap44359-BTA-25574	1	87913280	15.666	-13.052	-7.025	-13.052	-13.052
BTA-122780-no-rs	1	87941018	18.79	-4.006	-1.562	-13.052	-7.025
BTA-25575-no-rs	1	87972118	20.582	-7.025	-13.052	-7.025	-13.052
ARS-BFGL-NGS-105257	1	87992112	19.705	-13.052	-13.052	-13.052	-13.052
Hapmap47477-BTA-103865	1	88050696	16.144	-5.259	-13.052	-13.052	-13.052
BTA-103871-no-rs	1	88086502	17.534	-7.025	-13.052	-13.052	-13.052
Hapmap54455-rs29016036	1	88117471	23.042	-2.236	-13.052	-13.052	-13.052
ARS-BFGL-NGS-114428	1	88150843	18.347	-0.462	-13.052	-13.052	-13.052
Hapmap57808-rs29009859	1	88167139	18.132	-13.052	-13.052	-13.052	-13.052
Hapmap47817-BTA-104461	1	88205509	19.441	-3.032	-13.052	-13.052	-13.052
ARS-BFGL-NGS-82489	1	88327865	18.771	-2.236	-13.052	-13.052	-13.052
BTB-00039253	1	88462591	19.551	-13.052	-13.052	-13.052	-13.052
Hapmap54781-rs29010500	1	88539617	21.744	-13.052	-13.052	-13.052	10.604
BTA-40510-no-rs	1	88638760	20.889	-0.462	-13.052	-5.259	-13.052
Hapmap23067-BTA-124363	1	88676538	22.698	-7.025	-13.052	-13.052	-0.978
BTA-40495-no-rs	1	88698235	21.049	-4.006	-13.052	-13.052	-7.025
Hapmap58015-rs29026448	1	88801264	17.699	-13.052	-13.052	-13.052	-13.052
BTA-40481-no-rs	1	88899250	19.62	-13.052	-13.052	-13.052	-13.052
BTB-01195902	1	89059581	16.693	-13.052	-13.052	-13.052	-13.052
BTA-108728-no-rs	1	89091419	19.222	-13.052	-13.052	-13.052	-13.052
BTB-01195945	1	89189213	21.27	-13.052	-13.052	-13.052	-13.052
Hapmap47529-BTA-122384	1	89243673	19.683	-13.052	-13.052	-13.052	-13.052
BTB-01196345	1	89284818	20.785	-5.259	-13.052	-13.052	-13.052
ARS-BFGL-NGS-94042	1	89325400	20.361	4.389	-13.052	-3.032	-13.052
Hapmap51798-BTA-108723	1	89389341	14.999	-13.052	-13.052	-13.052	-13.052
Hapmap27729-BTA-108726	1	89431170	14.846	2.827	-13.052	-13.052	-13.052
ARS-BFGL-NGS-16663	1	89453518	25.374	-3.032	-13.052	-13.052	-5.259
BTA-119425-no-rs	1	89671800	17.758	-13.052	-13.052	-13.052	-13.052
UA-IFASA-7467	1	89755328	26.9	2.588	-13.052	-13.052	4.046
BTA-88734-no-rs	1	89784824	18.697	-13.052	-13.052	-13.052	-13.052
ARS-BFGL-NGS-107398	1	89840519	18.516	-13.052	-13.052	-13.052	-13.052
Hapmap51446-BTA-41504	1	89877873	17.328	-5.259	-13.052	-13.052	-13.052
ARS-BFGL-NGS-23253	1	89900842	19.55	-13.052	-13.052	-13.052	-13.052
Hapmap27148-BTA-124406	1	89941301	18.751	-7.025	-13.052	-13.052	-13.052
ARS-BFGL-NGS-29136	1	90025134	17.687	-7.025	-13.052	-13.052	-13.052
ARS-BFGL-NGS-25311	1	90121176	16.697	-13.052	-13.052	-13.052	-13.052
BTB-00041036	1	90156001	20.127	-13.052	-13.052	-13.052	-13.052
BTA-41494-no-rs	1	90196132	17.254	0	-13.052	-13.052	-13.052
Hapmap51445-BTA-41490	1	90242919	17.803	-5.259	-13.052	-13.052	-13.052
BTA-41484-no-rs	1	90283892	21.602	-13.052	-13.052	-13.052	-13.052
ARS-BFGL-NGS-3794	1	90311323	19.116	-13.052	-13.052	-13.052	-13.052
BTB-00040808	1	90347030	17.916	15.898	-4.006	10.167	-13.052
Hapmap41534-BTA-41482	1	90377648	24.679	-7.025	3.054	-13.052	10.167
ARS-BFGL-NGS-78317	1	90430877	18.996	-13.052	-13.052	-13.052	-5.259
BTA-41479-no-rs	1	90503071	22.001	-7.025	-13.052	-13.052	-13.052
ARS-BFGL-NGS-12933	1	90637000	17.406	-13.052	-13.052	-13.052	-13.052
ARS-BFGL-BAC-36098	1	90689913	17.991	-13.052	-0.978	-13.052	-2.236
Hapmap48236-BTA-17964	1	90714916	16.009	-1.562	-13.052	-13.052	-13.052
Hapmap60827-rs29019866	1	90759099	19.158	7.689	-13.052	-5.259	-13.052
Hapmap49986-BTA-41525	1	90802931	23.601	-7.025	-13.052	-13.052	-0.462
Hapmap30020-BTA-150228	1	90895301	18.748	-13.052	-13.052	-13.052	-13.052
Hapmap46543-BTA-94613	1	90916197	21.222	-13.052	-13.052	-13.052	-13.052
Hapmap54568-rs29010311	1	91001080	14.929	-13.052	-13.052	-13.052	-13.052
BTA-94612-no-rs	1	91031267	15.594	-7.025	-13.052	-13.052	-13.052
Hapmap28877-BTA-24431	1	91066621	16.835	-13.052	-13.052	-13.052	-13.052
BTA-24432-no-rs	1	91093330	17.825	-2.236	-13.052	-13.052	-13.052
Hapmap44640-BTA-24435	1	91117527	20.132	0	3.477	-13.052	-4.006
Hapmap55511-rs29010538	1	91154241	16.988	-4.006	-13.052	-13.052	-13.052
BTB-01331667	1	91248261	19.706	-13.052	-13.052	-13.052	-13.052
BTB-01331698	1	91270222	20.469	-13.052	-13.052	-13.052	-13.052
BTB-01331738	1	91315818	17.985	-7.025	-13.052	-13.052	-7.025
ARS-BFGL-NGS-60701	1	91358383	18.46	-13.052	-13.052	-13.052	-2.236
BTB-01846098	1	91460563	29.654	-5.259	-13.052	-13.052	-4.006
BTA-24073-no-rs	1	91533901	18.114	-13.052	-13.052	-13.052	-13.052
Hapmap41804-BTA-24071	1	91554463	15.437	-13.052	-13.052	-13.052	-13.052
BTB-01342372	1	91687256	19.37	-7.025	-13.052	-13.052	-13.052
ARS-BFGL-BAC-36911	1	91718782	20.093	3.477	-13.052	-13.052	-13.052
ARS-BFGL-NGS-20424	1	91840712	17.913	-13.052	-13.052	-13.052	-13.052
BTB-02064590	1	91857655	17.881	-1.562	-13.052	-4.006	-13.052
ARS-BFGL-NGS-115400	1	91888946	18.633	-7.025	-13.052	-13.052	-13.052
BTB-01762766	1	91904464	20.068	-13.052	-13.052	-13.052	2.588
ARS-BFGL-NGS-54694	1	92049324	19.76	-13.052	-13.052	-13.052	-13.052
BTB-01748272	1	92171349	16.721	-5.259	-13.052	-13.052	-13.052
BTA-118144-no-rs	1	92204771	18.208	-7.025	-13.052	-13.052	-13.052
BTA-112211-no-rs	1	92225849	16.219	-13.052	-13.052	-13.052	-13.052
BTB-01331221	1	92308130	19.573	-7.025	-13.052	-13.052	-13.052
BTB-01331173	1	92331878	19.177	-13.052	-13.052	-13.052	-7.025
BTB-01211220	1	92357722	19.646	-7.025	-13.052	-13.052	-13.052
ARS-BFGL-NGS-39699	1	92581626	15.815	-13.052	-13.052	-13.052	-13.052
Hapmap26451-BTA-156064	1	92615520	13.981	-7.025	-13.052	-13.052	-13.052
Hapmap52705-rs29019397	1	92648727	17.535	-13.052	-13.052	-13.052	-13.052
BTA-17923-no-rs	1	92958471	15.796	-5.259	-13.052	-13.052	-13.052
BTA-17929-no-rs	1	93084421	15.531	-13.052	-13.052	-13.052	-13.052
ARS-BFGL-NGS-67044	1	93311609	23.789	-3.032	-0.978	-13.052	-13.052
Hapmap25356-BTA-42424	1	93375720	18.97	-13.052	-13.052	-13.052	-13.052
ARS-BFGL-NGS-107347	1	93601848	20.435	-13.052	-13.052	-13.052	-13.052
BTA-48243-no-rs	1	93639215	14.931	-13.052	-13.052	-13.052	-13.052
Hapmap61079-rs29013410	1	93892947	20.381	-13.052	-13.052	-13.052	5.007
Hapmap42952-BTA-48143	1	93954887	21.066	0.801	-13.052	-7.025	-13.052
ARS-BFGL-BAC-36882	1	94053202	22.057	-7.025	-13.052	-13.052	-13.052
ARS-BFGL-BAC-36880	1	94090278	19.373	-7.025	-13.052	-13.052	-13.052
Hapmap49190-BTA-48142	1	94127480	16.534	0	-13.052	-13.052	-13.052
ARS-BFGL-BAC-36877	1	94168061	16.261	-7.025	-13.052	-13.052	-13.052
Hapmap55432-rs29009621	1	94214604	17.75	-13.052	-13.052	-13.052	-13.052
Hapmap42235-BTA-50604	1	94335885	17.594	1.783	-13.052	-13.052	-13.052
Hapmap24383-BTA-158893	1	94471948	18.154	5.922	-7.025	-13.052	-13.052
BTB-01087150	1	94512100	14.657	-13.052	-13.052	-13.052	-13.052
BTA-85701-no-rs	1	94585445	18.573	-13.052	-13.052	-13.052	-13.052
ARS-BFGL-NGS-14083	1	94677356	19.795	-13.052	-13.052	-13.052	-13.052
ARS-BFGL-NGS-104582	1	94699308	18.569	-5.259	-13.052	-13.052	-13.052
ARS-BFGL-NGS-106939	1	94730717	21.861	-4.006	-13.052	-13.052	-5.259
BTB-01086885	1	94776896	19.102	-7.025	-3.032	-13.052	-13.052
ARS-BFGL-NGS-80214	1	94860836	17.595	-13.052	-13.052	-13.052	-13.052
BTB-01086841	1	94882093	17.971	-1.562	-7.025	-13.052	-13.052
BTB-01086812	1	94923462	14.562	-13.052	-13.052	-13.052	-13.052
BTB-01086791	1	94980756	20.104	-13.052	-13.052	-13.052	-13.052
BTA-11416-rs29017177	1	95101691	17.752	-13.052	-13.052	-13.052	-5.259
ARS-BFGL-NGS-18020	1	95133504	22.801	-4.006	-13.052	-13.052	-13.052
ARS-BFGL-NGS-22239	1	95213011	21.374	-5.259	-13.052	-13.052	-13.052
Hapmap41451-BTA-119981	1	95258770	24.873	-0.978	-13.052	-13.052	-13.052
BTB-01591692	1	95297194	23.44	-7.025	-13.052	-13.052	-13.052
ARS-BFGL-NGS-113387	1	95343592	19.653	-3.032	-13.052	-13.052	-13.052
Hapmap58800-rs29016980	1	95394906	18.034	-13.052	-13.052	-13.052	-13.052
ARS-BFGL-NGS-83934	1	95423065	23.105	6.04	-13.052	-13.052	-13.052
Hapmap52675-rs29021342	1	95477262	16.906	-13.052	-13.052	-13.052	-13.052
Hapmap48635-BTA-118353	1	95608009	17.127	-3.032	-13.052	-13.052	-5.259
ARS-BFGL-BAC-36902	1	95684940	19.073	7.606	-7.025	-7.025	-13.052
BTA-122559-no-rs	1	95718992	19.074	-0.462	-13.052	-13.052	-13.052
ARS-BFGL-NGS-104619	1	95750768	15.781	-13.052	-13.052	-13.052	-13.052
ARS-BFGL-NGS-2011	1	95847141	23.349	-7.025	-13.052	-13.052	-13.052
ARS-BFGL-NGS-8753	1	96169900	15.866	-7.025	-13.052	-13.052	-13.052
ARS-BFGL-NGS-110016	1	96217131	21	-13.052	-13.052	-13.052	-13.052
BTA-44237-no-rs	1	96252890	17.478	-13.052	-13.052	-13.052	-13.052
Hapmap50694-BTA-44240	1	96299260	20.999	-7.025	-13.052	-13.052	2.335
Hapmap59668-rs29015093	1	96382717	21.321	-3.032	-13.052	-13.052	-13.052
ARS-BFGL-NGS-104596	1	96508341	19.719	-13.052	-7.025	-13.052	-7.025
BTA-44254-no-rs	1	96553339	17.577	-7.025	-13.052	-13.052	-7.025
BTA-44267-no-rs	1	96677750	14.941	-7.025	-13.052	-13.052	-13.052
ARS-BFGL-NGS-14357	1	96791940	21.378	4.708	-13.052	-13.052	-13.052
Hapmap51902-BTA-44288	1	96942516	29.831	-13.052	-13.052	-13.052	-3.032
Hapmap47007-BTA-43282	1	97123740	18.646	-4.006	-13.052	-13.052	-13.052
ARS-BFGL-NGS-96389	1	97160730	20.65	-13.052	-13.052	-13.052	-13.052
UA-IFASA-7818	1	97195480	22.602	-4.006	-13.052	-13.052	-7.025
BTA-43302-no-rs	1	97276664	18.968	0	-13.052	-13.052	-13.052
ARS-BFGL-NGS-60021	1	97300654	18.786	-13.052	-13.052	-13.052	-13.052
Hapmap54512-rs29023726	1	97390136	18.412	-5.259	-13.052	-13.052	-13.052
Hapmap49174-BTA-43310	1	97458910	20.299	-13.052	-13.052	-13.052	-13.052
ARS-BFGL-NGS-4387	1	97484342	30.01	15.855	-13.052	1.783	-13.052
ARS-BFGL-NGS-96411	1	97515884	18.358	-5.259	-13.052	-13.052	-13.052
ARS-BFGL-NGS-94996	1	97564276	22.249	-3.032	-13.052	-13.052	-13.052
Hapmap42551-BTA-43327	1	97606601	27.167	6.688	0	-13.052	-5.259
ARS-BFGL-NGS-112806	1	97642612	25.251	-7.025	-13.052	-13.052	-13.052
BTA-43335-no-rs	1	97669242	20.638	-13.052	-13.052	-13.052	-13.052
ARS-BFGL-NGS-94323	1	97746135	31.118	-7.025	-13.052	-13.052	-1.562
Hapmap31867-BTA-43339	1	97855005	20.793	-7.025	-13.052	-13.052	-13.052
Hapmap40001-BTA-43342	1	97931346	20.881	-13.052	-13.052	-13.052	-13.052
BTA-43345-no-rs	1	97955982	21.794	-13.052	-13.052	-13.052	-13.052
ARS-BFGL-NGS-72769	1	98054518	19.534	-13.052	-13.052	-13.052	5.007
Hapmap39920-BTA-43352	1	98078072	20.419	-7.025	-13.052	-13.052	-13.052
ARS-BFGL-NGS-34686	1	98133752	21.18	-1.562	-13.052	-13.052	-13.052
ARS-BFGL-NGS-29866	1	98196332	17.324	-5.259	-13.052	-13.052	-13.052
Hapmap54106-rs29011049	1	98238089	20.463	-13.052	-13.052	-13.052	-13.052
Hapmap40109-BTA-120766	1	98274088	19.105	-13.052	-13.052	-13.052	-13.052
BTA-43360-no-rs	1	98343497	24.311	-13.052	-13.052	-13.052	-13.052
Hapmap46568-BTA-43363	1	98370433	17.303	-13.052	-13.052	-13.052	-13.052
Hapmap58135-rs29019531	1	98430806	17.669	-13.052	-13.052	-13.052	-13.052
Hapmap31069-BTA-124454	1	98552740	18.319	-7.025	-13.052	-13.052	-13.052
BTB-00042406	1	98602410	21.053	-13.052	-13.052	-13.052	-13.052
Hapmap55148-rs29025486	1	98626202	17.347	-7.025	-13.052	-13.052	-13.052
BTB-00042454	1	98664177	16.699	2.588	-13.052	-13.052	-13.052
BTB-00042539	1	98702244	20.902	-7.025	-13.052	-13.052	-13.052
BTB-00042515	1	98728925	17.795	-13.052	-13.052	-13.052	-13.052
Hapmap44463-BTA-43379	1	98750172	18.318	-13.052	-13.052	-13.052	-13.052
BTB-00042676	1	98779294	18.989	-13.052	-13.052	-13.052	-13.052
Hapmap46140-BTA-43381	1	98808327	28.01	-13.052	-13.052	-13.052	-13.052
BTB-00042694	1	98848776	18.575	-7.025	-13.052	-13.052	-13.052
Hapmap49178-BTA-44203	1	98873080	15.823	-13.052	-13.052	-13.052	-13.052
BTA-44205-no-rs	1	98920845	17.904	0	-13.052	-13.052	-13.052
Hapmap43268-BTA-44209	1	98986363	16.269	-13.052	-5.259	-13.052	-13.052
Hapmap49612-BTA-44210	1	99013561	18.823	-13.052	-13.052	-13.052	-13.052
Hapmap38957-BTA-44222	1	99114312	18.227	-5.259	-13.052	-13.052	-13.052
Hapmap32784-BTA-124466	1	99156076	16.065	-7.025	-13.052	-13.052	-13.052
Hapmap43856-BTA-44227	1	99193415	23.07	1.153	-13.052	-13.052	-13.052
ARS-USMARC-Parent-DQ404149-no-rs	1	99314925	18.109	-5.259	-13.052	-13.052	-13.052
BTB-01469847	1	99374603	17.657	0.801	-13.052	-13.052	-13.052
Hapmap57255-rs29022894	1	99438575	17.324	-0.462	-13.052	-13.052	-7.025
BTA-95964-no-rs	1	99469026	22.627	-5.259	-13.052	-13.052	-13.052
BTB-01832367	1	99526306	18.086	-7.025	-13.052	-13.052	-13.052
BTA-24729-no-rs	1	99597502	19.692	0	-13.052	-13.052	-13.052
Hapmap41389-BTA-95970	1	99642111	22.414	3.675	-13.052	-13.052	-13.052
Hapmap38145-BTA-23986	1	99769147	16.82	-7.025	-13.052	-13.052	-13.052
BTB-01568192	1	99905012	19.715	-5.259	-13.052	-13.052	-13.052
BTB-00044639	1	99997409	20.446	-7.025	-13.052	-13.052	-13.052
BTA-45212-no-rs	1	100021883	14.281	-13.052	-13.052	-13.052	-13.052
Hapmap59492-rs29020368	1	100041952	21.073	-7.025	-2.236	-13.052	-7.025
Hapmap46219-BTA-45209	1	100094035	18.251	-7.025	-13.052	-13.052	-13.052
ARS-BFGL-BAC-32921	1	100151489	17.846	-5.259	-13.052	-13.052	-13.052
BTB-00044397	1	100172966	17.268	-13.052	-13.052	-13.052	-13.052
Hapmap48767-BTA-45204	1	100200649	17.953	-13.052	-13.052	-13.052	-13.052
BTA-45203-no-rs	1	100237544	19.509	-13.052	-13.052	-13.052	-13.052
BTA-45195-no-rs	1	100297745	18.377	-7.025	-13.052	-13.052	-13.052
ARS-BFGL-NGS-38583	1	100348072	19.589	-13.052	-13.052	-13.052	-13.052
Hapmap48344-BTA-45183	1	100382840	20.233	-0.462	-13.052	-13.052	-13.052
BTB-00043898	1	100432385	24.678	-1.562	-13.052	-13.052	-13.052
ARS-BFGL-NGS-22608	1	100481800	20.163	-13.052	-13.052	-13.052	-13.052
BTB-00043787	1	100564241	16.17	-4.006	-13.052	-13.052	-13.052
Hapmap47302-BTA-45176	1	100605192	22.056	-13.052	-13.052	-13.052	-13.052
BTB-00043646	1	100663074	20.774	-13.052	-13.052	-13.052	-13.052
BTB-00043598	1	100737627	23.143	-13.052	-13.052	-13.052	-13.052
BTB-01631847	1	100760752	18.174	-13.052	-13.052	-13.052	-13.052
BTB-01631727	1	100800828	18.339	-5.259	-13.052	-13.052	-13.052
Hapmap49857-BTA-109064	1	100835682	21.327	-1.562	-13.052	-13.052	-13.052
BTB-00043545	1	100862935	21.581	-13.052	-13.052	-13.052	-13.052
ARS-BFGL-NGS-61644	1	100957801	26.045	-5.259	-13.052	-13.052	-13.052
BTB-01234598	1	101103098	25.425	-4.006	-13.052	-13.052	-13.052
BTB-01234531	1	101140718	20.887	-5.259	-13.052	-13.052	-2.236
Hapmap43160-BTA-116211	1	101476469	15.912	-13.052	-13.052	-13.052	-13.052
BTB-01136854	1	101664632	15.753	-5.259	-13.052	-13.052	-13.052
BTB-01997024	1	101686457	17.47	-13.052	-13.052	-13.052	-13.052
BTB-01136812	1	101816107	21.84	-13.052	-13.052	-13.052	-13.052
BTA-95705-no-rs	1	101851539	18.323	-4.006	-13.052	-13.052	-13.052
Hapmap53234-rs29020933	1	101892420	15.871	-7.025	-13.052	-13.052	-13.052
BTA-95685-no-rs	1	101956485	21.938	-5.259	-13.052	-13.052	-13.052
BTB-01136517	1	102001717	15.888	-13.052	-13.052	-13.052	-13.052
Hapmap26420-BTA-148636	1	102167348	20.274	-13.052	-13.052	-13.052	-13.052
Hapmap28099-BTA-150614	1	102249245	17.057	-13.052	-13.052	-13.052	-13.052
BTB-01684686	1	102307473	19.115	-13.052	-13.052	-13.052	-13.052
BTB-00807186	1	102421173	25.964	-4.006	-13.052	-13.052	-13.052
BTB-00807137	1	102442760	19.303	4.708	-13.052	-13.052	-13.052
BTB-00807095	1	102464968	21.925	1.783	-13.052	-7.025	-13.052
BTA-51653-no-rs	1	102538612	19.718	-13.052	-13.052	-13.052	-13.052
BTB-00047321	1	102567034	21.782	-13.052	-13.052	-13.052	-13.052
ARS-BFGL-NGS-35839	1	102589009	18.482	-7.025	-3.032	-13.052	-3.032
BTA-46150-no-rs	1	102792723	22.055	-7.025	-13.052	-13.052	-13.052
ARS-BFGL-NGS-54096	1	102837279	18.854	-13.052	-13.052	-13.052	-13.052
ARS-BFGL-BAC-4585	1	102864195	22.522	1.479	-13.052	-13.052	-13.052
Hapmap42215-BTA-45259	1	102975544	19.961	-5.259	-13.052	-13.052	-13.052
BTB-00046888	1	103034522	27.67	-3.032	-13.052	-13.052	-13.052
Hapmap51453-BTA-45251	1	103071560	26.46	-7.025	-13.052	-13.052	-13.052
BTB-00046704	1	103105517	19.057	-13.052	-13.052	-7.025	-13.052
BTB-00046682	1	103154830	19.151	-7.025	-13.052	-13.052	-13.052
BTB-00046603	1	103185339	22.411	-13.052	-13.052	-13.052	-13.052
ARS-BFGL-NGS-76111	1	103219606	19.234	-4.006	-13.052	-13.052	-13.052
BTB-00007274	1	103463199	16.696	-13.052	-13.052	-13.052	-13.052
BTA-39422-no-rs	1	103515881	22.506	1.479	-13.052	-13.052	-13.052
BTB-01582427	1	103543035	15.692	-13.052	-13.052	-13.052	-13.052
BTB-00006833	1	103623793	18.566	-13.052	-7.025	-13.052	-13.052
BTA-39406-no-rs	1	103675933	20.248	-7.025	-13.052	-13.052	-13.052
BTB-00046543	1	103766703	21.387	-13.052	-7.025	-13.052	-13.052
BTB-02074068	1	103833758	22.352	-3.032	-13.052	-13.052	-13.052
BTB-00045786	1	103926075	18.825	-5.259	-13.052	-13.052	-13.052
Hapmap38948-BTA-28757	1	103973956	21.85	-7.025	-13.052	-13.052	-13.052
BTB-02007023	1	104119054	26.455	-4.006	-5.259	-13.052	-13.052
Hapmap42893-BTA-27908	1	104152463	26.346	-3.032	-5.259	-13.052	-13.052
BTB-01831301	1	104220701	16.424	-7.025	-13.052	-13.052	-13.052
BTB-01579733	1	104280525	23.987	-4.006	-13.052	-13.052	-13.052
BTB-01579794	1	104317463	21.753	-13.052	-13.052	-13.052	-13.052
BTB-01579839	1	104344681	17.982	-13.052	-13.052	-13.052	-13.052
BTB-00044897	1	105477614	15.16	-13.052	-13.052	-13.052	-13.052
BTB-00044677	1	105651348	17.306	-7.025	-13.052	-13.052	-13.052
BTA-45217-no-rs	1	105689048	20.547	-5.259	-13.052	-13.052	-13.052
BTB-00044654	1	105718030	20.052	-3.032	-13.052	-13.052	-13.052
Hapmap44077-BTA-45213	1	105754655	20.68	-3.032	14.51	-13.052	-13.052
Hapmap51361-BTA-97011	1	105810391	18.633	-3.032	-0.462	-13.052	-13.052
ARS-BFGL-NGS-24511	1	105884830	23.455	-5.259	-13.052	-13.052	-13.052
ARS-BFGL-NGS-73237	1	105908625	16.33	-5.259	-13.052	-13.052	-13.052
ARS-BFGL-NGS-111524	1	106015356	23.602	-4.006	-13.052	-13.052	-13.052
BTB-00048807	1	106245603	19.838	-7.025	-3.032	-13.052	-13.052
BTB-00048761	1	106267009	20.15	-0.462	-13.052	-13.052	-13.052
BTB-00048739	1	106295981	19.715	-13.052	-7.025	-13.052	-13.052
Hapmap55247-rs29011752	1	106319550	19.051	5.679	-3.032	-13.052	-13.052
Hapmap13023-BTA-95276	1	106407844	16.466	-4.006	-13.052	-13.052	-13.052
Hapmap27036-BTA-163250	1	106453206	17.461	-5.259	-13.052	-13.052	-13.052
ARS-BFGL-NGS-70855	1	106538660	18.688	-2.236	-13.052	-13.052	-13.052
Hapmap48954-BTA-95284	1	106596266	19.027	-5.259	-13.052	-13.052	-13.052
Hapmap39135-BTA-46239	1	106619491	20.063	-7.025	-13.052	-13.052	-13.052
BTB-00048624	1	106643275	17.777	-13.052	-13.052	-13.052	-13.052
BTB-00048535	1	106709414	15.643	-13.052	-13.052	-13.052	-13.052
BTB-00048482	1	106735559	17.979	-13.052	-13.052	-13.052	-13.052
Hapmap47310-BTA-46212	1	106768984	15.303	-13.052	-13.052	-13.052	-13.052
BTB-00048449	1	106802833	20.874	-13.052	5.007	-13.052	-13.052
ARS-BFGL-NGS-115565	1	106824629	22.292	-5.259	-5.259	-13.052	-13.052
BTB-00048319	1	106881204	20.793	-13.052	-13.052	-13.052	-13.052
BTB-00048187	1	106973350	23.59	-13.052	-13.052	-13.052	-13.052
BTB-00048035	1	107149909	17.975	-2.236	-13.052	-13.052	-13.052
Hapmap32019-BTA-124526	1	107217357	17.426	-7.025	-13.052	-13.052	-13.052
BTB-00047563	1	107284449	15.002	-13.052	-13.052	-13.052	-13.052
UA-IFASA-4990	1	107333592	16.918	4.551	-13.052	-13.052	-13.052
Hapmap59715-rs29022224	1	107384385	17.184	-13.052	-13.052	-13.052	-13.052
BTB-00049060	1	107573707	19.173	-13.052	-13.052	-13.052	-13.052
BTB-00049075	1	107611829	23.222	-7.025	-7.025	-13.052	-13.052
BTB-00240967	1	107670068	18.962	-13.052	-13.052	-13.052	-13.052
ARS-BFGL-NGS-63747	1	107698360	27.443	-7.025	-13.052	-13.052	-13.052
ARS-BFGL-NGS-51005	1	107727635	20.464	2.068	-13.052	-13.052	-7.025
BTB-00049653	1	107910690	17.775	7.436	-7.025	-13.052	-13.052
Hapmap44218-BTA-18307	1	108000927	16.785	-13.052	-13.052	-13.052	-13.052
BTB-00045631	1	108091870	18.088	9.046	-13.052	-13.052	-13.052
Hapmap34753-BES7_Contig483_2157	1	108154057	17.814	-2.236	-13.052	-13.052	-13.052
ARS-BFGL-BAC-31718	1	108174470	21.798	-7.025	-5.259	-13.052	13.743
ARS-BFGL-NGS-235	1	108199006	23.321	-7.025	-13.052	-13.052	-7.025
ARS-BFGL-NGS-114023	1	108249215	18.632	-3.032	-13.052	-13.052	-13.052
ARS-BFGL-NGS-111509	1	108282363	17.923	-7.025	-13.052	-13.052	-13.052
BTB-00045263	1	108319369	18.841	-13.052	-13.052	-13.052	-13.052
BTA-45222-no-rs	1	108352293	23.697	-13.052	-13.052	-13.052	-13.052
Hapmap46299-BTA-46253	1	108444502	24.645	-7.025	-13.052	-13.052	-13.052
BTB-00049354	1	108453122	21.184	-7.025	-13.052	-13.052	-13.052
BTB-00049502	1	108547611	17.89	-13.052	-13.052	-13.052	-13.052
BTB-01319681	1	108612475	19.157	-13.052	-13.052	-13.052	-13.052
Hapmap38386-BTA-122729	1	108634690	16.312	-13.052	-13.052	-13.052	-13.052
ARS-BFGL-NGS-110222	1	108673807	17.33	-13.052	-13.052	-7.025	-13.052
Hapmap42097-BTA-120192	1	108708542	15.528	-7.025	-13.052	-13.052	-13.052
BTA-120188-no-rs	1	108748198	18.975	-7.025	-13.052	-13.052	-13.052
ARS-BFGL-NGS-35848	1	108864882	18.686	-7.025	-13.052	-13.052	-13.052
Hapmap44346-BTA-120193	1	108900317	17.469	-13.052	-13.052	-13.052	-13.052
Hapmap42098-BTA-120200	1	108935413	16.226	-13.052	-13.052	-13.052	-13.052
Hapmap38658-BTA-121982	1	108967415	23.131	-5.259	-13.052	-13.052	-13.052
BTB-01263441	1	109007793	18.898	-13.052	-13.052	-13.052	-13.052
BTB-01961443	1	109032560	24.433	2.827	-13.052	-13.052	-13.052
BTA-109427-no-rs	1	109079423	27.964	-0.462	-13.052	-7.025	0
ARS-BFGL-NGS-32083	1	109099488	26.342	7.259	-13.052	0.801	8.854
BTB-02008740	1	109136062	24.652	1.783	-13.052	-13.052	-13.052
Hapmap48271-BTA-27390	1	109175008	24.372	2.588	-13.052	-13.052	0
ARS-BFGL-NGS-118240	1	109200000	17.326	-5.259	-7.025	-13.052	-5.259
ARS-BFGL-NGS-535	1	109221369	21.659	1.479	-13.052	-13.052	-13.052
ARS-BFGL-NGS-10422	1	109252370	22.138	-7.025	-13.052	-13.052	-13.052
BTB-01201574	1	109284636	19.286	-3.032	-13.052	-13.052	-13.052
Hapmap44213-BTA-122843	1	109314516	13.878	-13.052	-13.052	-13.052	-13.052
ARS-BFGL-NGS-115502	1	109431433	18.893	-13.052	-7.025	-13.052	-13.052
ARS-BFGL-NGS-66914	1	109521534	17.689	-3.032	6.375	0.418	-13.052
ARS-BFGL-NGS-118671	1	109543734	22.886	7.169	-13.052	-13.052	-13.052
BTA-00854-rs29014005	1	109573236	19.938	-7.025	-13.052	-13.052	-5.259
ARS-BFGL-NGS-93455	1	109649036	25.413	-13.052	-13.052	-13.052	-13.052
ARS-BFGL-NGS-33623	1	109680994	16.17	-13.052	-13.052	-13.052	-13.052
BTA-111239-no-rs	1	109749666	20.252	-13.052	1.153	-13.052	0
Hapmap50869-BTA-111237	1	109869888	24.081	-13.052	-13.052	-13.052	-13.052
Hapmap27886-BTA-156087	1	109986360	33.594	-0.978	-13.052	-13.052	-13.052
Hapmap40040-BTA-104644	1	110037865	21.511	2.068	-13.052	-13.052	-13.052
BTB-01568926	1	110070985	20.217	-3.032	-13.052	-13.052	-13.052
BTB-01184881	1	110389787	22.387	-13.052	-13.052	-13.052	-7.025
ARS-BFGL-BAC-16136	1	110580221	20.601	-7.025	-13.052	-13.052	-13.052
BTB-01166725	1	110629127	19.404	-13.052	-13.052	-13.052	-13.052
ARS-BFGL-BAC-16138	1	110694748	24.722	-13.052	-13.052	-13.052	-13.052
BTB-01166773	1	110720832	16.327	0.801	-13.052	-13.052	-13.052
Hapmap41730-BTA-102454	1	110781251	29.965	-13.052	-13.052	-13.052	-13.052
ARS-BFGL-NGS-105415	1	110808219	20.145	-5.259	-13.052	-13.052	-13.052
BTA-102461-no-rs	1	110848462	21.914	-5.259	-13.052	-13.052	-13.052
Hapmap38800-BTA-102469	1	110887273	21.133	-2.236	-13.052	-13.052	-13.052
Hapmap51789-BTA-102473	1	110924093	22.785	-13.052	-13.052	-13.052	-13.052
BTB-01167043	1	110946536	32.332	-7.025	-13.052	-13.052	6.982
ARS-BFGL-NGS-57889	1	111030092	25.431	4.551	-1.562	-13.052	-13.052
Hapmap39532-BTA-102468	1	111039014	32.397	-13.052	-13.052	-13.052	-13.052
ARS-BFGL-NGS-119115	1	111060336	21.052	5.679	-13.052	-13.052	-13.052
ARS-BFGL-NGS-109823	1	111122389	26.824	-0.978	-13.052	-13.052	-13.052
BTA-96415-no-rs	1	111265311	29.772	-7.025	-13.052	-4.006	-13.052
BTB-01140101	1	111289853	26.316	-0.462	-13.052	-13.052	-13.052
BTB-01139983	1	111326520	23.946	-13.052	-13.052	-13.052	-13.052
ARS-BFGL-NGS-18066	1	111357945	25.601	-7.025	-13.052	-13.052	-13.052
ARS-BFGL-NGS-26803	1	111389074	26.045	-7.025	-13.052	-13.052	-13.052
ARS-BFGL-NGS-110339	1	111495891	20.63	-13.052	-13.052	-13.052	-13.052
ARS-BFGL-NGS-26090	1	111544625	17.254	-5.259	-13.052	-13.052	-13.052
ARS-BFGL-NGS-89681	1	111577424	28.969	-7.025	-13.052	-13.052	-13.052
ARS-BFGL-NGS-26007	1	111855994	29.259	5.802	9.692	-13.052	-5.259
BTB-02056490	1	111955405	21.488	-4.006	-13.052	-13.052	-13.052
ARS-BFGL-NGS-104170	1	111997359	22.75	-13.052	-13.052	-13.052	-13.052
ARS-BFGL-NGS-104436	1	112039035	27.036	-5.259	-7.025	-13.052	-13.052
ARS-BFGL-NGS-12115	1	112128505	19.468	-13.052	-13.052	-13.052	-13.052
BTA-114834-no-rs	1	112208818	19.243	-5.259	-13.052	-13.052	-13.052
BTB-01229664	1	112247273	18.586	-3.032	-13.052	-13.052	-13.052
ARS-BFGL-NGS-97925	1	112344219	17.65	-13.052	-13.052	-13.052	-13.052
BTB-01562245	1	112371771	22.522	-13.052	-13.052	-13.052	-13.052
BTA-104132-no-rs	1	112396926	22.258	-1.562	-13.052	-13.052	-13.052
ARS-BFGL-NGS-18134	1	112497788	18.969	0.418	-13.052	-13.052	-13.052
ARS-BFGL-NGS-61822	1	112526671	18.851	-13.052	-13.052	-13.052	-13.052
ARS-BFGL-BAC-16144	1	112551212	19.588	-13.052	-13.052	-13.052	-13.052
UA-IFASA-7369	1	112649918	17.244	-13.052	-13.052	-13.052	-13.052
BTB-00049981	1	112675358	20.405	-7.025	-13.052	-13.052	-7.025
BTB-00049996	1	112827230	21.646	0.801	-13.052	-13.052	-13.052
ARS-BFGL-NGS-104897	1	112863292	24.019	4.22	-13.052	-13.052	-13.052
Hapmap46825-BTA-47232	1	112994639	17.62	-2.236	-13.052	-13.052	-13.052
ARS-BFGL-NGS-16218	1	113042340	17.938	-7.025	-13.052	-13.052	-13.052
ARS-BFGL-NGS-16950	1	113064926	22.145	-5.259	-13.052	-13.052	1.153
ARS-BFGL-NGS-110332	1	113085294	18.224	-5.259	-13.052	-13.052	-13.052
ARS-BFGL-NGS-68690	1	113110343	18.82	-13.052	-13.052	-13.052	-13.052
BTA-47238-no-rs	1	113215525	16.35	-13.052	-13.052	-13.052	-13.052
Hapmap60237-rs29019540	1	113490096	18.051	-5.259	-13.052	-13.052	-13.052
BTB-01058479	1	113667077	18.794	-7.025	-13.052	-13.052	-13.052
BTB-01058465	1	113745976	18.029	-7.025	0	-13.052	-13.052
BTA-122011-no-rs	1	113821052	18.486	-13.052	-13.052	-13.052	-13.052
ARS-BFGL-NGS-43953	1	113855984	19.187	-13.052	-13.052	-13.052	-13.052
BTB-01058228	1	113906808	19.539	-4.006	-7.025	-13.052	-13.052
ARS-BFGL-NGS-42310	1	113934887	19.495	1.783	-3.032	11.22	-4.006
ARS-BFGL-NGS-2027	1	114239740	21.967	12.144	-13.052	1.153	-13.052
Hapmap39601-BTA-89540	1	114270026	16.618	-3.032	-13.052	-13.052	-13.052
Hapmap26702-BTA-148607	1	114498544	17.345	-13.052	-13.052	-13.052	-13.052
BTB-01057526	1	114581555	17.677	-13.052	-13.052	-13.052	-13.052
BTA-94396-no-rs	1	114771441	18.136	-5.259	-7.025	-13.052	-13.052
ARS-BFGL-NGS-76535	1	114868818	23.894	-7.025	-7.025	-13.052	-13.052
ARS-BFGL-NGS-92715	1	114945541	19.147	2.588	-13.052	-13.052	-13.052
ARS-BFGL-NGS-11580	1	114981065	18.533	-4.006	-13.052	-13.052	-13.052
BTB-01457148	1	115033039	23.959	-13.052	-13.052	-13.052	-13.052
ARS-BFGL-NGS-37145	1	115072563	16.375	-13.052	-13.052	-13.052	-13.052
UA-IFASA-1795	1	115133648	26.577	-3.032	-13.052	-13.052	-13.052
BTB-01744054	1	115185215	18.932	-13.052	-13.052	-13.052	-13.052
BTB-00050464	1	115499944	19.19	-7.025	-13.052	-13.052	-13.052
BTA-47242-no-rs	1	115529321	19.621	-13.052	-13.052	-13.052	-13.052
Hapmap53293-rs29016851	1	116348200	17.647	-13.052	-13.052	-13.052	-13.052
ARS-BFGL-NGS-57677	1	116472073	18.481	-13.052	-13.052	-13.052	-5.259
BTA-105039-no-rs	1	116569378	20.248	-13.052	-13.052	-13.052	-13.052
Hapmap38720-BTA-105046	1	116582598	20.784	-13.052	-13.052	-13.052	-13.052
Hapmap27149-BTA-124565	1	116662832	21.688	-3.032	-13.052	-13.052	4.708
BTB-02041724	1	116700751	22.114	-13.052	-13.052	-13.052	-13.052
BTA-90528-no-rs	1	116710190	16.569	-13.052	-13.052	-13.052	-13.052
Hapmap51239-BTA-48169	1	116825697	19.161	-2.236	-13.052	-13.052	-13.052
BTB-00051291	1	116853616	22.404	-3.032	-13.052	-13.052	-13.052
BTB-02083452	1	116879644	21.417	-4.006	-13.052	-13.052	-13.052
Hapmap24434-BTA-48171	1	116928702	19.543	-5.259	-5.259	-13.052	-13.052
ARS-BFGL-NGS-20062	1	117547653	17.608	13.371	-13.052	-13.052	-13.052
BTA-20517-no-rs	1	117585231	16.668	-7.025	-13.052	-13.052	-13.052
Hapmap60528-rs29019947	1	117619160	22.385	-7.025	-2.236	-13.052	-13.052
BTB-01305960	1	117722957	16.122	-5.259	-13.052	-13.052	-13.052
BTB-01305946	1	117751796	20.724	-7.025	-13.052	-13.052	-13.052
ARS-BFGL-NGS-25618	1	117781148	18.826	-1.562	-13.052	-13.052	-13.052
BTB-01641194	1	117817906	15.757	-3.032	-13.052	-13.052	-13.052
Hapmap51142-BTA-109780	1	117854060	17.947	-13.052	-7.025	-13.052	-13.052
BTB-01499384	1	117894695	15.547	-7.025	-13.052	-13.052	-13.052
BTA-98511-no-rs	1	117929353	20.512	-2.236	-13.052	-13.052	-13.052
UA-IFASA-1947	1	117973576	19.386	4.86	-13.052	-13.052	-13.052
Hapmap51365-BTA-98510	1	118002920	22.709	-13.052	-13.052	-13.052	-13.052
BTB-00051535	1	118072379	18.658	-3.032	-13.052	-13.052	-13.052
ARS-BFGL-NGS-13821	1	118127187	16.477	-7.025	-13.052	-13.052	-13.052
BTA-48213-no-rs	1	118162844	18.091	-4.006	-13.052	-13.052	-13.052
Hapmap39027-BTA-48208	1	118194724	18.406	-7.025	-13.052	-13.052	-13.052
ARS-BFGL-NGS-10545	1	118289543	19.716	12.18	-7.025	-13.052	-13.052
BTB-00051924	1	118374617	18.917	-5.259	-13.052	-13.052	-13.052
Hapmap42953-BTA-48231	1	118532290	22.996	-13.052	-13.052	-13.052	-13.052
BTB-00052514	1	118609659	24.945	-0.978	-13.052	0.418	-13.052
BTB-00052487	1	118643593	26.961	-13.052	-4.006	-13.052	-13.052
BTB-00052201	1	118815770	20.311	-13.052	-13.052	-13.052	-13.052
Hapmap48354-BTA-48238	1	118837556	26.19	-5.259	11.927	-13.052	-7.025
BTB-00052307	1	118860691	17.679	-13.052	-13.052	-13.052	-13.052
ARS-BFGL-NGS-105650	1	118882592	21.633	6.266	-5.259	-13.052	-13.052
Hapmap54441-rs29025631	1	118923333	21.025	-7.025	-13.052	-13.052	-13.052
BTB-01543375	1	119062902	24.783	-13.052	-13.052	-13.052	-13.052
Hapmap24824-BTA-136168	1	119266614	25.035	-7.025	-13.052	-13.052	-13.052
ARS-BFGL-NGS-59470	1	119329151	17.619	-13.052	-13.052	-13.052	-13.052
Hapmap46305-BTA-53011	1	119374036	18.42	-5.259	-13.052	-13.052	-13.052
BTB-02013809	1	119399386	15.922	-13.052	-13.052	-13.052	-13.052
ARS-BFGL-NGS-112497	1	119421373	19.925	-13.052	-13.052	-13.052	-13.052
BTB-01877866	1	119446658	22.007	-13.052	-4.006	-13.052	-13.052
BTB-00052737	1	119544478	21.479	-5.259	-13.052	-13.052	-13.052
ARS-BFGL-NGS-27741	1	119579301	23.3	-7.025	-13.052	-13.052	-13.052
ARS-BFGL-NGS-91306	1	119725960	25.657	-7.025	-13.052	-13.052	-13.052
ARS-BFGL-NGS-117328	1	119749415	20.187	-13.052	-1.562	-13.052	-13.052
BTB-00052826	1	119790569	16.836	-13.052	-13.052	-13.052	-13.052
BTB-01943865	1	119835847	19.009	-7.025	-13.052	-13.052	-13.052
BTA-49362-no-rs	1	119909518	18.819	-13.052	-13.052	-13.052	-7.025
ARS-BFGL-NGS-50236	1	119931878	19.489	-13.052	-7.025	-7.025	-13.052
ARS-BFGL-BAC-7205	1	119976661	25.402	-7.025	22.531	-13.052	-13.052
BTB-00053237	1	120001963	20.799	-13.052	-7.025	-13.052	-13.052
BTA-114286-no-rs	1	120065610	17.532	-13.052	-13.052	-13.052	-13.052
ARS-BFGL-NGS-110032	1	120109716	23.915	-7.025	-13.052	-13.052	-13.052
Hapmap34409-BES7_Contig244_858	1	120149924	18.653	-3.032	0.418	-13.052	-13.052
ARS-BFGL-BAC-7198	1	120303037	21.062	5.421	-13.052	-13.052	-13.052
Hapmap23082-BTA-147775	1	120326805	22.961	-7.025	-13.052	-13.052	-13.052
Hapmap38442-BTA-87622	1	120337884	22.47	-5.259	-7.025	-13.052	-13.052
ARS-BFGL-BAC-12932	1	120362635	17.359	-7.025	-13.052	-13.052	-13.052
ARS-BFGL-BAC-12930	1	120407429	16.085	-13.052	-13.052	-13.052	-13.052
BTB-00052125	1	120479376	16.719	-5.259	-13.052	-13.052	-13.052
BTB-01476130	1	120496926	16.082	-13.052	-13.052	-13.052	-13.052
BTB-00053634	1	120732249	14.311	-13.052	-13.052	-13.052	-13.052
ARS-BFGL-NGS-23874	1	120842008	16.11	2.827	-13.052	1.153	-13.052
Hapmap39043-BTA-84510	1	120915343	20.172	-7.025	-13.052	-13.052	-13.052
ARS-BFGL-BAC-14193	1	121064379	18.737	-13.052	-13.052	-13.052	-13.052
BTA-49368-no-rs	1	121093829	20.925	-13.052	-13.052	-13.052	-13.052
Hapmap59700-rs29027306	1	121113938	25.576	-13.052	-13.052	-13.052	-13.052
BTB-00053769	1	121341406	24.307	-7.025	-5.259	-13.052	-13.052
BTA-49375-no-rs	1	121363361	18.215	-13.052	-13.052	-13.052	-13.052
BTB-00053802	1	121396671	19.614	-13.052	-13.052	-13.052	-13.052
BTB-01117225	1	121498622	19.101	-7.025	-13.052	-13.052	-13.052
BTB-01117320	1	121529092	22.395	-13.052	-13.052	-13.052	-13.052
BTB-01904540	1	121686760	17.435	-13.052	-13.052	-13.052	-13.052
BTB-01116994	1	121733487	21.47	-13.052	-13.052	-13.052	-13.052
BTB-01116925	1	121785956	18.468	-7.025	-13.052	-13.052	-13.052
Hapmap25578-BTA-148357	1	121818219	20.286	-1.562	-13.052	-13.052	-13.052
BTB-01116848	1	121845053	15.749	-13.052	-13.052	-13.052	-13.052
BTB-01116846	1	121871117	17.795	-13.052	-13.052	-13.052	-13.052
ARS-BFGL-NGS-114386	1	121897831	18.548	-13.052	-13.052	-13.052	-13.052
Hapmap59251-rs29020792	1	122081751	18.581	-13.052	-13.052	-13.052	-13.052
ARS-BFGL-NGS-12402	1	122427093	20.848	-13.052	-13.052	-13.052	-13.052
Hapmap55173-rs29024142	1	122452047	14.814	-13.052	-13.052	-13.052	-13.052
BTA-49389-no-rs	1	122474911	15.22	-4.006	-13.052	-13.052	-13.052
BTB-00054117	1	122500882	17.956	-13.052	-5.259	-13.052	-13.052
BTB-00054095	1	122524043	16.806	-13.052	-13.052	-13.052	-13.052
BTB-00054052	1	122565912	18.278	-13.052	-7.025	-13.052	-5.259
BTB-00054069	1	122606040	19.347	-13.052	10.964	-13.052	-13.052
BTB-00054609	1	122636122	25.902	-13.052	-13.052	-13.052	-13.052
Hapmap43868-BTA-49405	1	122767985	18.889	-13.052	-13.052	-13.052	-13.052
BTB-00054470	1	122789893	18.785	-4.006	-13.052	-13.052	-13.052
ARS-BFGL-BAC-14216	1	122884941	19.764	-13.052	-13.052	-13.052	-7.025
ARS-BFGL-NGS-7472	1	122911380	16.474	-13.052	-13.052	-13.052	-13.052
BTB-01382680	1	122973343	17.227	-7.025	-13.052	-13.052	-13.052
Hapmap59501-rs29020824	1	123032224	20.953	-5.259	-13.052	-13.052	-13.052
ARS-BFGL-NGS-15972	1	123130845	18.018	-7.025	-13.052	-13.052	-13.052
BTB-01694723	1	123176398	20.791	-4.006	-13.052	8.655	-13.052
BTB-01694682	1	123199831	23.204	-13.052	-13.052	-13.052	-13.052
ARS-BFGL-NGS-39073	1	123230830	30.768	-7.025	9.523	-13.052	-13.052
BTB-00054661	1	123335404	19.924	-7.025	-13.052	-13.052	-13.052
BTB-00054647	1	123372013	17.725	-13.052	-13.052	-13.052	-13.052
BTB-00056029	1	123403379	16.064	-7.025	-13.052	-13.052	-13.052
ARS-BFGL-BAC-14851	1	123646279	20.268	-5.259	-13.052	-13.052	-13.052
Hapmap38963-BTA-50274	1	123672861	20.187	-13.052	-13.052	-13.052	-13.052
ARS-BFGL-NGS-91292	1	123713681	20.325	-13.052	-13.052	-13.052	-13.052
ARS-BFGL-BAC-14843	1	123759167	23.303	1.153	-7.025	-13.052	-13.052
BTB-00055621	1	123795324	18.729	-5.259	-13.052	-13.052	-13.052
ARS-BFGL-NGS-72670	1	123825385	18.914	12.18	-7.025	-13.052	-13.052
BTB-01479818	1	123876268	21.363	6.482	-13.052	5.802	-13.052
Hapmap47791-BTA-96755	1	123921894	18.653	2.068	-13.052	-13.052	-13.052
BTB-01794781	1	124014501	17.558	-13.052	-13.052	-13.052	-13.052
BTA-22052-no-rs	1	124196948	19.369	-5.259	-13.052	-13.052	-13.052
Hapmap31516-BTA-161480	1	124416832	17.388	-4.006	-13.052	-13.052	-13.052
BTA-22049-no-rs	1	124464855	20.555	-5.259	-13.052	-13.052	-13.052
BTA-114011-no-rs	1	124531404	25.776	-7.025	-13.052	-13.052	-13.052
Hapmap25115-BTA-50291	1	124603853	21.532	-5.259	-13.052	-13.052	0.801
Hapmap50904-BTA-17187	1	124692274	18.399	-13.052	-13.052	-13.052	-13.052
BTB-00056059	1	124785274	16.068	-13.052	-13.052	-13.052	-4.006
Hapmap50245-BTA-117044	1	124848249	20.887	-13.052	13.162	-13.052	-0.978
Hapmap45144-BTA-100450	1	124963428	16.595	-5.259	-13.052	-13.052	-13.052
Hapmap26724-BTA-152272	1	125007936	15.852	-13.052	-13.052	-13.052	-13.052
BTB-01405008	1	125264530	20.005	-13.052	-13.052	-13.052	-13.052
ARS-BFGL-NGS-8991	1	125385615	19.613	5.802	-13.052	-13.052	-13.052
Hapmap50536-BTA-99808	1	125641702	18.536	-5.259	-13.052	-13.052	-13.052
BTB-01369713	1	125943303	15.322	-13.052	-13.052	-13.052	-13.052
BTA-29515-no-rs	1	125977428	15.954	-3.032	-13.052	-13.052	-13.052
BTB-01369884	1	126027422	19.309	-4.006	11.22	-13.052	-13.052
BTB-01369953	1	126070556	18.049	-7.025	-13.052	-13.052	-13.052
ARS-BFGL-NGS-89910	1	126118941	18.19	-4.006	-13.052	-13.052	-13.052
Hapmap47487-BTA-107875	1	126199422	20.885	-7.025	-13.052	-13.052	-13.052
Hapmap41768-BTA-120174	1	126371748	19.866	-7.025	-13.052	-13.052	-13.052
ARS-BFGL-NGS-107861	1	126434398	17.703	-13.052	-13.052	-13.052	-5.259
BTB-00060880	1	126523428	17.052	-13.052	-13.052	-13.052	-13.052
BTB-00060751	1	126549908	21.949	-13.052	-3.032	-13.052	-7.025
ARS-BFGL-NGS-98257	1	126567481	21.062	-7.025	-13.052	-13.052	-13.052
ARS-BFGL-NGS-113021	1	126606801	20.632	-7.025	-13.052	-13.052	-13.052
ARS-BFGL-NGS-25639	1	126651501	24.001	-7.025	-13.052	-13.052	-13.052
Hapmap48368-BTA-50297	1	126846004	19.169	7.436	-13.052	-13.052	-13.052
ARS-BFGL-NGS-79291	1	126898336	24.605	-0.462	-13.052	-13.052	-13.052
ARS-BFGL-BAC-7227	1	126931293	14.925	-5.259	-13.052	-13.052	-13.052
ARS-BFGL-NGS-27011	1	127112983	19.83	-4.006	-7.025	-13.052	-13.052
BTA-50361-no-rs	1	127166834	15.96	-7.025	-13.052	-13.052	-13.052
BTB-00057802	1	127188303	21.715	-4.006	-7.025	-13.052	-13.052
BTB-01935567	1	127206157	17.21	-13.052	-13.052	-13.052	-13.052
Hapmap52333-rs29027485	1	127288890	18.843	0	-13.052	-13.052	0
ARS-USMARC-Parent-AY761135-rs29003723	1	127426647	18.432	-4.006	-13.052	-13.052	-13.052
ARS-BFGL-NGS-55389	1	127429635	16.375	-13.052	-13.052	-13.052	-13.052
BTA-96197-no-rs	1	127458995	18.229	-7.025	-13.052	-13.052	-13.052
Hapmap50377-BTA-50302	1	127518399	18.83	-13.052	-13.052	-13.052	-13.052
BTB-00056188	1	127546305	18.401	-7.025	-13.052	-13.052	-13.052
BTA-50305-no-rs	1	127568464	18.477	-13.052	-13.052	-13.052	-13.052
BTB-00056214	1	127591192	18.214	5.679	-13.052	-13.052	-13.052
BTB-00056233	1	127615037	20.034	-13.052	-5.259	-13.052	-13.052
ARS-BFGL-BAC-15540	1	127682661	20.654	-13.052	-7.025	-13.052	-13.052
BTB-01663737	1	127841330	22.187	-13.052	-13.052	-13.052	-13.052
ARS-BFGL-NGS-105585	1	127998001	18.715	-4.006	-13.052	-13.052	-13.052
ARS-BFGL-BAC-16161	1	128092950	17.736	0.418	-13.052	-13.052	-13.052
Hapmap42138-BTA-21868	1	128117807	19.227	1.479	-7.025	-13.052	-13.052
ARS-BFGL-NGS-92777	1	128320901	22.934	-13.052	-13.052	-13.052	-13.052
BTB-00056583	1	128372905	16.903	-13.052	-13.052	-13.052	-13.052
BTB-00056613	1	128398119	20.509	-13.052	-13.052	-13.052	-13.052
ARS-BFGL-NGS-34197	1	128420783	19.171	-7.025	-13.052	-13.052	-13.052
ARS-BFGL-NGS-111607	1	128447062	19.393	-4.006	8.854	-13.052	-5.259
ARS-BFGL-NGS-118073	1	128471733	16.901	-7.025	-13.052	-13.052	-13.052
ARS-BFGL-NGS-118749	1	128518666	15.93	-5.259	-13.052	-13.052	-13.052
ARS-BFGL-NGS-42035	1	128581140	17.942	-7.025	-13.052	-13.052	-13.052
ARS-BFGL-NGS-61598	1	128608115	15.168	-7.025	-13.052	-13.052	-13.052
ARS-BFGL-NGS-411	1	128702093	19.132	6.266	-13.052	-13.052	-13.052
BTB-00056939	1	128731809	18.235	-13.052	-13.052	-13.052	-13.052
Hapmap49636-BTA-50341	1	128755717	20.413	-13.052	-13.052	-13.052	-13.052
BTA-01811-rs29012765	1	128776905	17.754	2.827	-13.052	-13.052	-13.052
ARS-BFGL-NGS-36975	1	128799966	16.384	-13.052	-13.052	-13.052	-13.052
ARS-BFGL-NGS-1224	1	128843110	18.436	-7.025	-13.052	-13.052	-13.052
ARS-BFGL-NGS-82206	1	128864268	21.337	-13.052	-13.052	-13.052	-13.052
BTA-50347-no-rs	1	128887823	17.555	-13.052	-13.052	-13.052	-13.052
ARS-BFGL-NGS-104657	1	128908587	15.463	-13.052	-13.052	-13.052	-13.052
ARS-BFGL-NGS-31046	1	128962989	18.061	-13.052	-7.025	-13.052	-13.052
BTB-00057251	1	129007020	18.351	-7.025	-13.052	-13.052	-13.052
ARS-BFGL-NGS-116868	1	129049315	16.465	-13.052	-13.052	-13.052	-13.052
ARS-BFGL-NGS-57577	1	129076257	22.421	-13.052	-13.052	-13.052	-13.052
ARS-BFGL-NGS-24528	1	129101492	22.665	-13.052	-13.052	-13.052	-13.052
ARS-BFGL-NGS-99827	1	129125371	19.699	-7.025	-13.052	-13.052	-13.052
BTB-00057662	1	129146622	20.36	-3.032	-13.052	-13.052	-13.052
BTB-02067404	1	129170050	21.749	1.783	-13.052	-13.052	-13.052
BTA-49421-no-rs	1	129230649	24.974	6.586	-13.052	-13.052	-13.052
BTB-00055174	1	129305266	22.428	-7.025	-13.052	-13.052	-13.052
ARS-BFGL-NGS-14969	1	129339868	17.541	-13.052	-13.052	-13.052	-13.052
BTA-49441-no-rs	1	129366353	17.662	-13.052	-13.052	-13.052	-13.052
ARS-BFGL-NGS-116542	1	129388513	20.404	-13.052	-7.025	-13.052	10.317
ARS-BFGL-NGS-64270	1	129505485	21.992	-3.032	-13.052	-13.052	-13.052
ARS-BFGL-NGS-40583	1	129625019	21.511	-13.052	-13.052	-13.052	-13.052
ARS-BFGL-NGS-80200	1	129680892	22.558	-3.032	-13.052	-13.052	-7.025
Hapmap58543-rs29022778	1	129714829	18.184	-4.006	-13.052	-13.052	-13.052
ARS-BFGL-NGS-96173	1	129833191	18.198	-2.236	-13.052	-13.052	-13.052
Hapmap41763-BTA-117901	1	129906440	19.572	-13.052	12.389	-13.052	-1.562
BTB-01744858	1	129942985	26.898	-13.052	-13.052	-13.052	-13.052
ARS-BFGL-NGS-33162	1	129974968	17.941	-13.052	-13.052	-13.052	-13.052
Hapmap35473-SCAFFOLD317442_12259	1	130004188	21.73	-0.978	-13.052	-13.052	-13.052
BTA-91136-no-rs	1	130032478	23.077	-7.025	-13.052	-13.052	-13.052
Hapmap42453-BTA-122047	1	130168696	15.379	-5.259	-13.052	-13.052	-13.052
Hapmap35746-SCAFFOLD181011_3284	1	130316816	17.532	-13.052	-13.052	-13.052	-13.052
Hapmap47449-BTA-96490	1	130349916	21.779	-5.259	-4.006	-13.052	-5.259
BTB-01476933	1	130381286	19.578	-13.052	-13.052	-13.052	-13.052
ARS-BFGL-NGS-35567	1	130414598	18.395	-13.052	-13.052	-13.052	-13.052
ARS-BFGL-NGS-5193	1	130489300	18.355	-7.025	-13.052	-13.052	-13.052
ARS-BFGL-NGS-18962	1	130517998	23.007	-0.462	-13.052	-13.052	-13.052
ARS-BFGL-NGS-74871	1	130586554	16.806	-7.025	-13.052	-13.052	-13.052
ARS-BFGL-NGS-112867	1	130616566	18.495	-13.052	-7.025	-13.052	-13.052
ARS-BFGL-NGS-6392	1	131227520	16.05	3.477	-13.052	-0.978	-13.052
ARS-BFGL-NGS-56582	1	131261969	20.969	-0.462	-7.025	-13.052	-13.052
BTB-00058404	1	131282768	22.731	-7.025	-7.025	-13.052	-13.052
ARS-BFGL-NGS-117553	1	131326810	22.198	-13.052	-13.052	-13.052	-13.052
BTA-53040-no-rs	1	131423039	21.195	-13.052	-13.052	-13.052	-13.052
ARS-BFGL-BAC-5990	1	131463730	18.31	-13.052	-13.052	-13.052	-13.052
ARS-BFGL-NGS-111760	1	131501278	20.142	0.418	-13.052	-13.052	-13.052
BTB-00058659	1	131533041	23.588	5.922	-13.052	-13.052	-13.052
BTA-51376-no-rs	1	131580342	20.24	-7.025	-13.052	-13.052	-13.052
BTB-00058727	1	131642361	19.484	-13.052	-13.052	-13.052	-13.052
BTB-00059126	1	131751589	18.4	-7.025	-13.052	-13.052	-13.052
ARS-BFGL-NGS-107359	1	131785094	19.691	-5.259	-13.052	-13.052	-13.052
ARS-BFGL-NGS-56103	1	131806595	18.341	-2.236	-13.052	-13.052	-13.052
ARS-BFGL-NGS-26489	1	131865531	18.203	-13.052	-2.236	-13.052	7.259
ARS-BFGL-NGS-37759	1	131906267	19.331	-7.025	-7.025	-13.052	4.046
Hapmap50014-BTA-51389	1	132011695	18.503	-13.052	-13.052	-13.052	-7.025
ARS-BFGL-NGS-23583	1	132049236	19.412	-13.052	-13.052	-13.052	-13.052
BTB-00059412	1	132069357	18.126	4.22	-13.052	-13.052	-13.052
ARS-BFGL-NGS-10455	1	132112092	18.925	-13.052	-13.052	-13.052	-13.052
Hapmap51604-BTA-51399	1	132240437	16.457	-13.052	-13.052	-13.052	-13.052
ARS-BFGL-NGS-14657	1	132312674	19.411	-5.259	-13.052	-13.052	-13.052
Hapmap48798-BTA-51401	1	132388576	15.406	-13.052	-5.259	-13.052	-13.052
ARS-BFGL-NGS-102045	1	132422506	17.906	-7.025	-13.052	-13.052	-13.052
ARS-BFGL-NGS-97163	1	132444602	23.982	1.153	-13.052	-13.052	-13.052
ARS-BFGL-NGS-37095	1	132497074	18.01	-13.052	-13.052	-13.052	-13.052
BTA-53359-no-rs	1	132647596	16.499	-0.462	-13.052	-13.052	-13.052
ARS-BFGL-NGS-1834	1	132696696	22.687	-5.259	-13.052	-13.052	-13.052
Hapmap38506-BTA-52316	1	132723503	18.254	-13.052	-13.052	-13.052	-7.025
ARS-BFGL-NGS-79259	1	132768483	24.588	-13.052	8.854	-13.052	-13.052
ARS-BFGL-BAC-11042	1	132983082	17.474	-4.006	-4.006	-13.052	-13.052
BTB-00059569	1	133027725	22.79	-13.052	-13.052	-13.052	-13.052
ARS-BFGL-NGS-30324	1	133090678	21.176	-7.025	-13.052	-13.052	-13.052
BTB-00059627	1	133113456	19.068	-13.052	-4.006	-13.052	-13.052
ARS-BFGL-NGS-4200	1	133141325	18.538	-13.052	-13.052	-13.052	-3.032
ARS-BFGL-NGS-104132	1	133264196	21.67	-7.025	-13.052	-13.052	0.801
ARS-BFGL-NGS-68753	1	133286041	21.927	-13.052	-13.052	-13.052	-13.052
BTB-00061242	1	133323967	17.811	-7.025	1.783	-13.052	-4.006
Hapmap45405-BTA-111896	1	133428858	17.822	-7.025	-13.052	-13.052	-13.052
BTB-02025691	1	133559426	21.14	-3.032	-13.052	-13.052	-13.052
BTB-01287574	1	133671941	18.458	-7.025	-13.052	-13.052	-13.052
Hapmap42863-BTA-17899	1	133707945	17.387	-13.052	-13.052	-13.052	-13.052
BTB-01215066	1	133778116	19.592	-13.052	-13.052	-13.052	-13.052
BTB-01215096	1	133818841	19.511	-7.025	-13.052	-13.052	-13.052
BTB-01963898	1	133936071	20.903	-2.236	-13.052	-13.052	-13.052
BTB-00061551	1	133958910	21.177	-5.259	-13.052	-13.052	-13.052
ARS-BFGL-BAC-11057	1	134030804	16.93	-4.006	-13.052	-13.052	-13.052
ARS-BFGL-NGS-115064	1	134069561	19.17	0.801	-13.052	-7.025	-13.052
ARS-BFGL-NGS-26880	1	134090244	18.027	-13.052	-13.052	-13.052	-13.052
Hapmap24138-BTA-124742	1	134124559	17.855	-13.052	-13.052	-13.052	-13.052
BTA-53322-no-rs	1	134168204	23.567	0.801	-13.052	-2.236	-13.052
Hapmap29089-BTA-99541	1	134378569	20.401	-13.052	-13.052	-13.052	-13.052
BTB-01641095	1	134467319	19.762	-13.052	-13.052	-13.052	-13.052
ARS-BFGL-NGS-100206	1	134500353	19.771	-13.052	-13.052	-13.052	-1.562
Hapmap45933-BTA-53323	1	134528341	21.615	19.243	-13.052	-13.052	-13.052
Hapmap39319-BTA-25543	1	134593499	13.18	-3.032	-13.052	-13.052	-13.052
BTB-01789715	1	134666688	18.064	-13.052	-13.052	-13.052	-13.052
ARS-BFGL-NGS-119029	1	134692148	26.061	-13.052	-3.032	-13.052	-13.052
ARS-BFGL-NGS-3162	1	134808305	16.428	-4.006	-13.052	-13.052	-13.052
BTB-00062051	1	134862036	16.078	-4.006	-13.052	-13.052	-5.259
ARS-BFGL-NGS-54112	1	134892799	18.34	-4.006	-13.052	-13.052	-13.052
ARS-BFGL-BAC-11680	1	134918415	18.457	0.418	-13.052	-13.052	-13.052
ARS-BFGL-NGS-35508	1	135028845	17.138	-7.025	-13.052	-13.052	-13.052
ARS-BFGL-NGS-108336	1	135050488	22.189	-13.052	-13.052	-13.052	-13.052
Hapmap35582-SCAFFOLD40562_2432	1	135136476	22.682	-7.025	-13.052	-13.052	-13.052
ARS-BFGL-NGS-106616	1	135194234	22.066	-0.462	-13.052	-13.052	-13.052
ARS-BFGL-NGS-34641	1	135232682	19.821	-13.052	-13.052	-7.025	-13.052
BTB-00062715	1	135269426	18.049	-5.259	-13.052	-13.052	-13.052
ARS-BFGL-NGS-114679	1	135291628	20.846	-5.259	-13.052	-13.052	-13.052
ARS-BFGL-NGS-78666	1	135366450	16.044	-2.236	-0.978	-13.052	-7.025
ARS-BFGL-NGS-2595	1	135444745	24.556	-4.006	-13.052	-13.052	-13.052
ARS-BFGL-NGS-105305	1	135491887	19.027	-0.462	-13.052	-13.052	-13.052
ARS-BFGL-NGS-101030	1	135530772	19.647	-13.052	-13.052	-13.052	-7.025
ARS-BFGL-NGS-30809	1	135580651	19.371	-7.025	-13.052	-13.052	-13.052
BTB-01355084	1	135602002	21.475	-1.562	-13.052	-13.052	-7.025
BTB-01355011	1	135660399	18.254	8.232	-13.052	-13.052	-7.025
ARS-BFGL-NGS-72308	1	135751118	19.299	-13.052	-13.052	-13.052	-13.052
ARS-BFGL-BAC-11061	1	135777941	18.609	-13.052	-13.052	-13.052	-13.052
ARS-BFGL-NGS-113451	1	135812920	20.669	-7.025	-13.052	-13.052	-13.052
Hapmap48385-BTA-54303	1	135860489	19.076	-4.006	-13.052	-13.052	-13.052
BTB-00063891	1	135883989	18.333	-7.025	-13.052	-13.052	-13.052
BTB-00063876	1	135947079	21.74	-13.052	-13.052	-13.052	-13.052
ARS-BFGL-NGS-13683	1	135995337	16.878	-7.025	-7.025	-13.052	-13.052
ARS-BFGL-NGS-113807	1	136029972	21.075	-5.259	-13.052	-13.052	-13.052
ARS-BFGL-NGS-99025	1	136127682	20.667	-4.006	5.149	-13.052	-13.052
ARS-BFGL-NGS-2473	1	136150358	18.51	-13.052	-13.052	-13.052	-7.025
ARS-BFGL-BAC-11687	1	136210358	18.907	-13.052	-13.052	-13.052	-13.052
BTA-53368-no-rs	1	136278098	18.267	-13.052	-13.052	-13.052	-13.052
Hapmap51252-BTA-53367	1	136375095	18.148	-13.052	-13.052	-13.052	-13.052
ARS-BFGL-NGS-98138	1	136443961	19.283	-7.025	-13.052	-13.052	-13.052
ARS-BFGL-NGS-11236	1	136476195	22.858	-3.032	-13.052	-13.052	-13.052
ARS-BFGL-NGS-12806	1	136603695	23.864	-7.025	-13.052	-13.052	-13.052
ARS-BFGL-NGS-27844	1	136770555	16.575	-7.025	-13.052	-13.052	-13.052
ARS-BFGL-NGS-91055	1	137033675	23.321	-7.025	-13.052	-13.052	-13.052
ARS-BFGL-NGS-37290	1	137129006	24.084	-7.025	0.418	-13.052	-13.052
BTB-00039698	1	137170300	20.843	-13.052	-13.052	-13.052	12.036
ARS-BFGL-NGS-60475	1	137221989	16.687	-13.052	-13.052	-13.052	-13.052
BTA-40533-no-rs	1	137257246	22.26	-0.462	-13.052	6.788	-13.052
BTA-120764-no-rs	1	137284174	22.534	-13.052	-13.052	-13.052	-13.052
BTB-00039553	1	137322138	17.129	-13.052	-7.025	-13.052	-13.052
ARS-BFGL-NGS-68966	1	137344809	18.327	-13.052	-13.052	-13.052	-13.052
Hapmap52330-rs29021130	1	137391425	13.772	-5.259	-13.052	-13.052	-13.052
ARS-BFGL-NGS-112400	1	137426143	22.513	-4.006	-13.052	-13.052	-13.052
ARS-BFGL-BAC-14873	1	137500339	15.738	-13.052	-13.052	-13.052	-13.052
Hapmap41179-BTA-120763	1	137567928	14.487	-13.052	-13.052	-13.052	-13.052
Hapmap42704-BTA-84999	1	137648990	19.028	-1.562	-13.052	-13.052	-0.978
Hapmap25857-BTA-149860	1	137741631	18.041	-13.052	-13.052	-13.052	-13.052
BTB-00406913	1	137821564	17.291	-13.052	-13.052	-13.052	-13.052
ARS-BFGL-NGS-107390	1	137924384	19.846	-13.052	-13.052	-13.052	-13.052
Hapmap34056-BES2_Contig421_810	1	138178130	17.464	-13.052	-13.052	-13.052	-13.052
ARS-BFGL-NGS-60119	1	138243679	21.598	-7.025	-13.052	-0.978	-13.052
BTB-01457500	1	138280074	19.976	-13.052	-13.052	-13.052	-13.052
ARS-BFGL-BAC-5529	1	138362306	19.847	-3.032	-1.562	-13.052	-13.052
ARS-BFGL-NGS-42512	1	138452988	19.686	-13.052	-13.052	-13.052	-13.052
ARS-BFGL-NGS-1001	1	138487358	22.561	-5.259	-13.052	-13.052	-13.052
Hapmap48589-BTA-107619	1	138528244	17.341	-4.006	-13.052	-13.052	-13.052
ARS-BFGL-NGS-2076	1	138579674	14.637	-1.562	-7.025	-13.052	-13.052
ARS-USMARC-Parent-AY943841-rs17871566	1	138583183	17.75	-5.259	-13.052	-13.052	-13.052
ARS-BFGL-NGS-20387	1	138612242	15.864	0.418	-13.052	3.271	-13.052
ARS-BFGL-NGS-29472	1	138650000	18.16	-7.025	-13.052	-13.052	-13.052
Hapmap20495-rs29024564	1	138692649	22.065	-7.025	-13.052	-13.052	-13.052
ARS-BFGL-NGS-116700	1	138745244	20.854	-5.259	-13.052	-13.052	-13.052
BTB-00076647	1	138762745	21.455	-13.052	-13.052	-13.052	-13.052
ARS-BFGL-NGS-76451	1	138927511	13.967	-4.006	-13.052	-13.052	-0.462
BTB-01305420	1	139136407	18.745	-13.052	-13.052	-13.052	-13.052
BTA-122684-no-rs	1	139231307	18.421	2.068	-7.025	-13.052	-13.052
Hapmap55182-rs29024603	1	139258264	17.904	-13.052	-13.052	-13.052	-13.052
ARS-BFGL-NGS-103518	1	139280415	24.655	-5.259	-13.052	-13.052	-13.052
BTB-01305554	1	139334259	19.167	-5.259	-13.052	-13.052	-13.052
ARS-BFGL-NGS-105560	1	139450331	19.216	-13.052	-13.052	-13.052	-13.052
Hapmap49908-BTA-20502	1	139473241	14.804	-5.259	-13.052	-13.052	-13.052
Hapmap47123-BTA-85678	1	139495537	15.418	-13.052	-13.052	-13.052	-13.052
BTA-67523-no-rs	1	139556422	17.457	-13.052	-13.052	-13.052	-13.052
ARS-BFGL-NGS-77178	1	139590378	20.696	-5.259	-13.052	-13.052	-13.052
ARS-BFGL-NGS-117937	1	139703463	20.068	-13.052	-13.052	-13.052	-13.052
BTB-01773000	1	139707353	18.794	-5.259	-5.259	-13.052	-7.025
BTA-100315-no-rs	1	139787079	18.272	-13.052	-13.052	-13.052	-13.052
ARS-BFGL-NGS-110299	1	139824926	16.532	-13.052	-13.052	-13.052	-13.052
Hapmap54009-rs29018701	1	139894477	16.305	-13.052	-13.052	-13.052	-13.052
ARS-BFGL-NGS-4637	1	139979761	15.34	-13.052	-13.052	-13.052	-13.052
ARS-BFGL-NGS-82122	1	140000659	20.068	-7.025	-13.052	-13.052	-13.052
ARS-BFGL-NGS-107473	1	140095576	17.612	-13.052	-13.052	-13.052	-13.052
ARS-BFGL-NGS-76160	1	140120689	21.315	-2.236	-0.978	-13.052	-13.052
BTB-00070923	1	140276805	22.261	-5.259	-13.052	-13.052	-13.052
BTB-00070740	1	140401992	16.593	-13.052	-13.052	-13.052	-13.052
ARS-BFGL-NGS-73455	1	140524195	24.544	-13.052	-13.052	-13.052	-13.052
ARS-BFGL-NGS-13638	1	140569637	18.899	0	-13.052	-13.052	-13.052
Hapmap40074-BTA-54364	1	140596472	18.064	-3.032	-13.052	-13.052	-13.052
ARS-BFGL-NGS-14502	1	140685557	18.94	-5.259	-13.052	-13.052	-13.052
ARS-BFGL-NGS-104662	1	140726958	21.763	-4.006	-13.052	-13.052	-13.052
Hapmap51743-BTA-54330	1	140835240	20.163	0	-13.052	-13.052	-13.052
ARS-BFGL-NGS-52663	1	140870490	17.601	-7.025	-13.052	-13.052	-13.052
Hapmap41748-BTA-108916	1	140920366	21.579	0.801	-13.052	-13.052	-13.052
ARS-BFGL-NGS-31585	1	140956576	20.63	-13.052	-13.052	-13.052	-13.052
BTB-01839901	1	140996730	20.767	-4.006	-13.052	-13.052	-13.052
ARS-BFGL-NGS-111417	1	141205936	22.23	-7.025	-13.052	-13.052	-13.052
BTB-00067270	1	141351312	13.896	-2.236	-13.052	-13.052	-13.052
ARS-BFGL-NGS-118700	1	141396322	18.269	0.418	-13.052	-13.052	-13.052
Hapmap41574-BTA-54365	1	141460090	21.521	-13.052	-7.025	-13.052	-13.052
UA-IFASA-4369	1	141531071	17.534	-7.025	-13.052	-13.052	-13.052
[truncated: 31,047 more rows]
